# Supplementary material for: SpyCLIP: an easy-to-use and high-throughput compatible CLIP platform for the characterization of protein–RNA interactions with high accuracy
Source: Nucleic Acids Res. 2019 Jan 31;47(6):e33. doi: 10.1093/nar/gkz049 (PMC6451120; doi:10.1093/nar/gkz049)
Supplement: Supplementary Data [file gkz049_supplemental_files.zip]

Archive with 6 entries (6 files):
- Supplementary Figures and Protocol.pdf
- Supplementary Table 1.xlsx
- Supplementary Table 2.xlsx
- Supplementary Table 3.xlsx
- Supplementary Table 4.xlsx
- Supplementry Codes.rar
