# Supplementary material for: SpyCLIP: an easy-to-use and high-throughput compatible CLIP platform for the characterization of protein–RNA interactions with high accuracy
Source: Nucleic Acids Res. 2019 Jan 31;47(6):e33. doi: 10.1093/nar/gkz049 (PMC6451120; doi:10.1093/nar/gkz049)
Supplement: Supplementary Data [file gkz049_supplemental_files.zip › Supplementary Table 1.xlsx]

## Sheet: PTBP
	Can not map to genome	Multiply map to genome	PCR duplicates	Usable reads
Rep1-1	4877044	10868546	8098703	25103601
Rep1-2	6268581	13664436	9889858	30271238
Rep2-1	3320007	7112639	5125839	15834237
Rep2-2	3554750	8072073	5564086	16986669
iCLIP	6599909	3714824	13431586	8148233

## Sheet: RBFOX2
	Can not map to genome	Multiply map to genome	PCR duplicates	Usable reads
Rep1-1	2071995	8563724	1850548	6739192
Rep1-2	2820128	9591947	2277567	8024637
Rep2-1	3484628	14130310	3244211	10136998
Rep2-2	3472010	10995498	2373130	8527573
eCLIP	21286900	50288213	8194211	41142456

## Sheet: SLBP
	Can not map to genome	Multiply map to genome	PCR duplicates	Usable reads
Rep1-1	384132	1343016	154554	929225
Rep1-2	323717	1277946	151796	860723
Rep2-1	455509	1507293	176865	933806
Rep2-2	389722	1511595	189125	1002027

## Sheet: AGO2
		Can not map to genome	Multiply map to genome	PCR duplicates	Usable reads
WT	Rep1	4137816	7243734	475210	3356371
	Rep2	6578506	9029140	1002764	5162956
HAR	Rep1	13327380	10963456	1199987	6584530
	Rep2	15526528	12948145	1990119	9097576

## Sheet: Reducing cell number
		Can not map to genome	Multiply map to genome	PCR duplicates	Usable reads
RBFOX2	1x107	3620499	19336455	6679765	12492912
	1.6x106	2593341	10052492	4383606	6967535
	1x106 rep1	2606166	9886260	5875673	6758943
	1x106 rep2	580969	2123173	305551	1549653

## Sheet: Reducing doxycycline amount
		Can not map to genome	Multiply map to genome	PCR duplicates	Usable reads
SLBP	1 ng/ml	341682	1811254	161818	913239
	0.1 ng/ml	125632	276648	34541	187065
