# Supplementary material for: SpyCLIP: an easy-to-use and high-throughput compatible CLIP platform for the characterization of protein–RNA interactions with high accuracy
Source: Nucleic Acids Res. 2019 Jan 31;47(6):e33. doi: 10.1093/nar/gkz049 (PMC6451120; doi:10.1093/nar/gkz049)
Supplement: Supplementary Data [file gkz049_supplemental_files.zip › Supplementary Table 2.xlsx]

## Sheet: Cluster count
	Total clusters	Clusters with a fold enrichment > 15
AGO2_HAR	633578	568587
AGO2_WT	356142	317473
RBFOX2	571254	372406
SLBP	9531	3224
PTBP	1873875	1564941
