# Supplementary material for: SpyCLIP: an easy-to-use and high-throughput compatible CLIP platform for the characterization of protein–RNA interactions with high accuracy
Source: Nucleic Acids Res. 2019 Jan 31;47(6):e33. doi: 10.1093/nar/gkz049 (PMC6451120; doi:10.1093/nar/gkz049)
Supplement: Supplementary Data [file gkz049_supplemental_files.zip › Supplementary Table 3.xlsx]

## Sheet: Pentamer z-score
Pentamer	z-score
TTTCT	931.332
CTTTT	885.739
TCTTT	860.187
TTCTT	825.758
TTTTC	754.421
TTTTT	566.043
CCTTT	546.478
CTTTC	520.442
TTTCC	509.352
TTTTG	502.197
TTTTA	498.579
CTCTT	478.348
TTCCT	445.506
CTTCT	431.995
TCCTT	431.709
ATTTT	428.419
TTCTC	423.173
TTTGT	417.61
GTTTT	405.549
TGTTT	389.798
TCTTC	388.883
TTTAT	363.215
TATTT	354.08
TCTCT	342.458
CTTTA	332.345
TTATT	320.843
TTGTT	306.132
ATTTC	288.653
TTCTG	288.526
CTTTG	279.54
TCTGT	272.54
ACTTT	271.758
TTTGC	265.241
TTTCA	264.633
TGCTT	261.569
GCTTT	261.306
ATCTT	258.058
TTCTA	256.764
CATTT	254.152
TCATT	253.461
CTTCC	238.692
CCTTC	238.686
TTCAT	232.066
TTTGA	229.069
CTGTT	222.759
GTCTT	217.623
TTTAC	217.172
TACTT	217.168
TTGTC	216.31
CCCTT	215.547
TCTTG	214.583
ATTCT	214.033
TCTAT	208.935
TTTAA	208.785
