# Supplementary material for: SpyCLIP: an easy-to-use and high-throughput compatible CLIP platform for the characterization of protein–RNA interactions with high accuracy
Source: Nucleic Acids Res. 2019 Jan 31;47(6):e33. doi: 10.1093/nar/gkz049 (PMC6451120; doi:10.1093/nar/gkz049)
Supplement: Supplementary Data [file gkz049_supplemental_files.zip › Supplementary Table 4.xlsx]

## Sheet: Sheet1
ChrID	Start site	End site	Gene name	Reads in identified clusters (RPM)	Strand
chr6	26157047	26157085	HIST1H1E-ENSG00000168298.6	38478.4	+
chr6	27824421	27824451	HIST1H4J-ENSG00000197238.4	34535.6	+
chr6	26285152	26285224	HIST1H4H-ENSG00000158406.4	29066.7	-
chr6	27132343	27132434	HIST1H2BJ-ENSG00000124635.8	25698.8	-
chr6	26123493	26123543	HIST1H2BC-ENSG00000180596.7	25281.9	-
chr6	27892726	27892779	HIST1H2AM,HIST1H3J-ENSG00000278677.1,ENSG00000197153.4,HIST1H2AM-ENSG00000278677.1,HIST1H3J-ENSG00000197153.4	23426	-
chr6	26104272	26104305	HIST1H4C-ENSG00000197061.4	21781.2	+
chr6	27810462	27810508	HIST1H3H-ENSG00000278828.1	20057.3	+
chr6	26026923	26026956	HIST1H4B-ENSG00000278705.1	19760.7	-
chr6	27808601	27808636	HIST1H2AI-ENSG00000196747.4	18481.2	+
chr6	26204952	26204994	HIST1H4E-ENSG00000276966.2	16696.1	+
chr1	228458487	228458529	HIST3H2BB-ENSG00000196890.4	15305.2	+
chr6	27133465	27133508	HIST1H2AG-ENSG00000196787.3	14865.6	+
chr1	149886210	149886279	HIST2H2BE-ENSG00000184678.10	14849.8	-
chr6	26124618	26124661	HIST1H2AC-ENSG00000180573.9	11439.2	+
chr6	27893822	27893843	HIST1H2BO-ENSG00000274641.1	8579.68	+
chr12	14770746	14770793	HIST4H4-ENSG00000197837.3	8231.83	-
chr6	26198811	26198855	HIST1H3D-ENSG00000282988.1	8153.46	-
chr1	149887347	149887364	HIST2H2AC-ENSG00000184260.5	7979.8	+
chr6	26199924	26199958	HIST1H2BF-ENSG00000277224.2	6692.82	+
chr6	26055786	26055803	HIST1H1C-ENSG00000187837.3	6137.51	-
chr6	26158511	26158580	HIST1H2BD-ENSG00000158373.8	4929.44	+
chr6	27808514	27808538	HIST1H2AI-ENSG00000196747.4	4709.62	+
chr6	27839007	27839081	HIST1H2BN-ENSG00000233822.4	4581.05	+
chr6	27807507	27807543	HIST1H2BL-ENSG00000185130.5	4097.93	-
chr1	228457392	228457432	HIST3H2A-ENSG00000181218.5	3686.74	-
chr6	27865653	27865771	HIST1H2AL,HIST1H2BN-ENSG00000276903.1,ENSG00000233822.4,HIST1H2BN-ENSG00000233822.4	2837.79	+
chr6	27146417	27146438	HIST1H2BK-ENSG00000197903.7	2598.38	-
chr11	119094920	119094979	H2AFX-ENSG00000188486.3	2595.7	-
chr6	27147499	27147515	HIST1H2AH-ENSG00000274997.1	2293.48	+
chr6	26188764	26188783	HIST1H4D-ENSG00000277157.1	1983.75	-
chr6	26156378	26156396	HIST1H1E-ENSG00000168298.6	1600.2	+
chr6	26031649	26031657	HIST1H3B-ENSG00000274267.1	1493.38	-
chr6	26020880	26020900	HIST1H3A-ENSG00000275714.1	1450.97	+
chr6	26031680	26031705	HIST1H3B-ENSG00000274267.1	1350.59	-
chr6	26158145	26158348	HIST1H2BD-ENSG00000158373.8	1178.81	+
chr1	149813270	149813292	HIST2H3D-ENSG00000183598.3	1158.41	-
chr6	27133041	27133061	HIST1H2AG-ENSG00000196787.3	1055.08	+
chr6	26123732	26123798	HIST1H2BC-ENSG00000180596.7	1004.89	-
chr6	26285381	26285438	HIST1H4H-ENSG00000158406.4	849.755	-
chr1	149887072	149887096	HIST2H2AC-ENSG00000184260.5	841.703	+
chr6	26234267	26234280	HIST1H1D-ENSG00000124575.6	816.205	-
chr6	27132602	27132641	HIST1H2BJ-ENSG00000124635.8	687.373	-
chr1	228457520	228457539	HIST3H2A-ENSG00000181218.5	668.853	-
chr11	119095387	119095421	H2AFX-ENSG00000188486.3	580.013	-
chr1	149887523	149887534	HIST2H2AB-ENSG00000184270.4	564.714	-
chr6	26285447	26285496	HIST1H4H-ENSG00000158406.4	537.337	-
chr6	26021981	26021990	HIST1H4A-ENSG00000278637.1	535.458	+
chr6	26031807	26031827	HIST1H3B-ENSG00000274267.1	533.043	-
chr6	26217369	26217406	HIST1H2AE-ENSG00000277075.2	521.501	+
chr6	26020843	26020870	HIST1H3A-ENSG00000275714.1	495.198	+
chr6	26031739	26031750	HIST1H3B-ENSG00000274267.1	476.142	-
chr1	149813298	149813342	HIST2H3D-ENSG00000183598.3	474.531	-
chr6	27147480	27147495	HIST1H2AH-ENSG00000274997.1	469.163	+
chr6	26104130	26104135	HIST1H4C-ENSG00000197061.4	455.743	+
chr6	26124443	26124531	HIST1H2AC-ENSG00000180573.9	449.839	+
chr1	149886424	149886449	HIST2H2BE-ENSG00000184678.10	449.033	-
chr6	26285510	26285537	HIST1H4H-ENSG00000158406.4	447.96	-
chr6	27132441	27132485	HIST1H2BJ-ENSG00000124635.8	430.514	-
chr1	228457811	228457837	HIST3H2A-ENSG00000181218.5	430.245	-
chr6	27838928	27838976	HIST1H2BN-ENSG00000233822.4	424.072	+
chr6	26250194	26250204	HIST1H3F-ENSG00000277775.1	413.605	-
chr6	27810307	27810319	HIST1H3H-ENSG00000278828.1	387.301	+
chr6	26031933	26031951	HIST1H3B-ENSG00000274267.1	387.033	-
chr6	26104260	26104264	HIST1H4C-ENSG00000197061.4	381.397	+
chr6	26104246	26104250	HIST1H4C-ENSG00000197061.4	367.977	+
chr6	26198895	26198944	HIST1H2AD,HIST1H3D-ENSG00000196866.2,ENSG00000282988.1,HIST1H3D-ENSG00000282988.1	363.145	-
chr6	26056252	26056260	HIST1H1C-ENSG00000187837.3	341.673	-
chr6	26158432	26158505	HIST1H2BD-ENSG00000158373.8	318.591	+
chr6	27147182	27147192	HIST1H2AH-ENSG00000274997.1	316.175	+
chr1	149842261	149842283	HIST2H2AA3-ENSG00000203812.2	297.387	-
chr1	149812203	149812297	HIST2H2BF-ENSG00000203814.6	281.015	-
chr6	27892810	27892828	HIST1H2AM,HIST1H3J-ENSG00000278677.1,ENSG00000197153.4,HIST1H2AM-ENSG00000278677.1	278.868	-
chr6	26285339	26285363	HIST1H4H-ENSG00000158406.4	278.599	-
chr11	119095209	119095231	H2AFX-ENSG00000188486.3	258.201	-
chr6	26124205	26124252	HIST1H2AC-ENSG00000180573.9	248.807	+
chr1	228457436	228457447	HIST3H2A-ENSG00000181218.5	242.902	-
chr6	26188820	26188835	HIST1H4D-ENSG00000277157.1	242.634	-
chr6	27810140	27810146	HIST1H3H-ENSG00000278828.1	225.724	+
chr6	27810272	27810278	HIST1H3H-ENSG00000278828.1	217.941	+
chr6	26199064	26199081	HIST1H2AD,HIST1H3D-ENSG00000196866.2,ENSG00000282988.1,HIST1H3D-ENSG00000282988.1	216.33	-
chr6	26225546	26225589	HIST1H3E-ENSG00000274750.2	213.11	+
chr6	27810324	27810331	HIST1H3H-ENSG00000278828.1	211.768	+
chr6	26123903	26123925	HIST1H2BC-ENSG00000180596.7	209.352	-
chr6	27838021	27838046	HIST1H2AK-ENSG00000275221.1	207.473	-
chr6	26033486	26033514	HIST1H2AB-ENSG00000278463.1	206.4	-
chr6	27810260	27810266	HIST1H3H-ENSG00000278828.1	206.4	+
chr1	149886520	149886528	HIST2H2BE-ENSG00000184678.10	198.616	-
chr6	26285252	26285272	HIST1H4H-ENSG00000158406.4	198.348	-
chr6	26124393	26124427	HIST1H2AC-ENSG00000180573.9	186.806	+
chr6	27133125	27133133	HIST1H2AG-ENSG00000196787.3	182.512	+
chr6	26204935	26204943	HIST1H4E-ENSG00000276966.2	175.802	+
chr1	228457506	228457516	HIST3H2A-ENSG00000181218.5	174.997	-
chr11	119095164	119095177	H2AFX-ENSG00000188486.3	170.971	-
chr6	26188931	26188938	HIST1H4D-ENSG00000277157.1	167.75	-
chr6	26216243	26216280	HIST1H2BG-ENSG00000273802.2	162.382	-
chr6	27147243	27147249	HIST1H2AH-ENSG00000274997.1	161.845	+
chr6	26204624	26204631	HIST1H4E-ENSG00000276966.2	160.235	+
chr6	26124167	26124201	HIST1H2AC-ENSG00000180573.9	153.793	+
chr6	27133446	27133457	HIST1H2AG-ENSG00000196787.3	152.72	+
chr6	26199238	26199260	HIST1H3D-ENSG00000282988.1	151.914	-
chr11	119095077	119095093	H2AFX-ENSG00000188486.3	151.378	-
chr6	26033325	26033349	HIST1H2AB-ENSG00000278463.1	150.304	-
chr6	27810179	27810184	HIST1H3H-ENSG00000278828.1	149.23	+
chr6	27147129	27147135	HIST1H2AH-ENSG00000274997.1	145.473	+
chr6	26124277	26124312	HIST1H2AC-ENSG00000180573.9	144.399	+
chr6	26123816	26123836	HIST1H2BC-ENSG00000180596.7	143.862	-
chr6	26124335	26124368	HIST1H2AC-ENSG00000180573.9	143.594	+
chr6	26204783	26204789	HIST1H4E-ENSG00000276966.2	140.91	+
chr6	26123590	26123610	HIST1H2BC-ENSG00000180596.7	140.105	-
chr6	27147459	27147465	HIST1H2AH-ENSG00000274997.1	138.226	+
chr11	119094001	119094014	H2AFX-ENSG00000188486.3	134.2	-
chr6	27892783	27892795	HIST1H2AM,HIST1H3J-ENSG00000278677.1,ENSG00000197153.4,HIST1H2AM-ENSG00000278677.1	130.979	-
chr6	27838770	27838823	HIST1H2BN-ENSG00000233822.4	125.343	+
chr6	27892834	27892850	HIST1H2AM-ENSG00000278677.1	125.074	-
chr6	26056032	26056038	HIST1H1C-ENSG00000187837.3	122.659	-
chr6	27837958	27837981	HIST1H2AK-ENSG00000275221.1	119.706	-
chr6	26031728	26031732	HIST1H3B-ENSG00000274267.1	117.291	-
chr6	26123614	26123635	HIST1H2BC-ENSG00000180596.7	116.754	-
chr6	27865326	27865364	HIST1H2BN-ENSG00000233822.4	111.118	+
chr11	119095105	119095116	H2AFX-ENSG00000188486.3	109.239	-
chr6	26055863	26055867	HIST1H1C-ENSG00000187837.3	106.823	-
chr11	119094902	119094910	H2AFX-ENSG00000188486.3	105.75	-
chr1	228457693	228457700	HIST3H2A-ENSG00000181218.5	99.0396	-
chr6	26204828	26204833	HIST1H4E-ENSG00000276966.2	99.0396	+
chr6	26021861	26021869	HIST1H4A-ENSG00000278637.1	96.3556	+
chr6	27890535	27890541	HIST1H3J-ENSG00000197153.4	95.0136	-
chr6	27146739	27146746	HIST1H2BK-ENSG00000197903.7	94.7452	-
chr6	27838623	27838666	HIST1H2BN-ENSG00000233822.4	94.2084	+
chr6	27132580	27132588	HIST1H2BJ-ENSG00000124635.8	93.6716	-
chr6	27146597	27146604	HIST1H2BK-ENSG00000197903.7	93.1348	-
chr22	38291004	38291022	CSNK1E-ENSG00000213923.11	90.7192	-
chr6	26020740	26020747	HIST1H3A-ENSG00000275714.1	89.914	+
chr6	27133240	27133247	HIST1H2AG-ENSG00000196787.3	88.572	+
chr6	26033272	26033285	HIST1H2AB-ENSG00000278463.1	86.9616	-
chr11	119094179	119094186	H2AFX-ENSG00000188486.3	84.0092	-
chr11	119094262	119094272	H2AFX-ENSG00000188486.3	83.7408	-
chr6	26124535	26124549	HIST1H2AC-ENSG00000180573.9	77.836	+
chr11	119094382	119094390	H2AFX-ENSG00000188486.3	77.5676	-
chr6	26124576	26124614	HIST1H2AC-ENSG00000180573.9	77.5676	+
chr1	149886546	149886552	HIST2H2BE-ENSG00000184678.10	77.2992	-
chr1	228458338	228458343	HIST3H2BB-ENSG00000196890.4	77.0308	+
chr17	80119525	80119533	GAA-ENSG00000171298.12	76.494	+
chr6	27890427	27890432	HIST1H3J-ENSG00000197153.4	74.6152	-
chr12	14771045	14771058	HIST4H4-ENSG00000197837.3	70.8576	-
chr5	137752806	137752843	HNRNPA0-ENSG00000177733.6	70.3208	-
chr6	26196823	26196843	HIST1H3D-ENSG00000197409.7,HIST1H3D-ENSG00000282988.1	70.0524	-
chr6	26021969	26021976	HIST1H4A-ENSG00000278637.1	68.442	+
chr1	228457849	228457854	HIST3H2A-ENSG00000181218.5	68.1736	-
chr6	27893026	27893034	HIST1H2AM-ENSG00000278677.1	66.2948	-
chr1	228457638	228457643	HIST3H2A-ENSG00000181218.5	65.758	-
chr6	27893068	27893075	HIST1H2AM-ENSG00000278677.1	59.5848	-
chr18	36177666	36177676	ELP2-ENSG00000134759.13	59.3164	+
chr11	119095031	119095039	H2AFX-ENSG00000188486.3	59.048	-
chr6	27133405	27133409	HIST1H2AG-ENSG00000196787.3	59.048	+
chr6	27838836	27838865	HIST1H2BN-ENSG00000233822.4	57.9744	+
chr6	26199163	26199173	HIST1H2AD,HIST1H3D-ENSG00000196866.2,ENSG00000282988.1,HIST1H3D-ENSG00000282988.1	57.1692	-
chr6	26250531	26250538	HIST1H3F-ENSG00000277775.1	56.0956	-
chr6	27831215	27831224	HIST1H4K-ENSG00000273542.1	55.8272	-
chr6	26020801	26020805	HIST1H3A-ENSG00000275714.1	54.7536	+
chr11	119094115	119094122	H2AFX-ENSG00000188486.3	51.5328	-
chr5	179614298	179614319	HNRNPH1-ENSG00000169045.17	50.996	-
chr11	119095258	119095265	H2AFX-ENSG00000188486.3	50.4592	-
chr6	26250492	26250501	HIST1H3F-ENSG00000277775.1	49.9224	-
chr6	26285319	26285327	HIST1H4H-ENSG00000158406.4	48.8488	-
chr6	26199014	26199024	HIST1H2AD,HIST1H3D-ENSG00000196866.2,ENSG00000282988.1,HIST1H3D-ENSG00000282988.1	48.5804	-
chr11	119094859	119094866	H2AFX-ENSG00000188486.3	46.97	-
chr6	26056423	26056425	HIST1H1C-ENSG00000187837.3	44.8228	-
chr11	119095314	119095321	H2AFX-ENSG00000188486.3	44.286	-
chr6	27838216	27838224	HIST1H2AK-ENSG00000275221.1	41.8704	-
chr6	26198882	26198890	HIST1H2AD,HIST1H3D-ENSG00000196866.2,ENSG00000282988.1,HIST1H3D-ENSG00000282988.1	41.3336	-
chr6	26056412	26056415	HIST1H1C-ENSG00000187837.3	40.26	-
chr6	26199117	26199125	HIST1H2AD,HIST1H3D-ENSG00000196866.2,ENSG00000282988.1,HIST1H3D-ENSG00000282988.1	39.4548	-
chr6	26198866	26198875	HIST1H3D-ENSG00000282988.1	38.918	-
chr6	26021888	26021894	HIST1H4A-ENSG00000278637.1	38.6496	+
chr9	127813761	127813767	FPGS-ENSG00000136877.14	37.8444	+
chr6	27892995	27893000	HIST1H2AM-ENSG00000278677.1	37.8444	-
chr12	14770990	14770996	HIST4H4-ENSG00000197837.3	37.3076	-
chr12	14770926	14770933	HIST4H4-ENSG00000197837.3	37.3076	-
chr6	26184171	26184200	HIST1H2BE-ENSG00000274290.2	37.0392	+
chr6	26123549	26123557	HIST1H2BC-ENSG00000180596.7	35.9656	-
chr6	26033189	26033196	HIST1H2AB-ENSG00000278463.1	35.4288	-
chr6	27838003	27838011	HIST1H2AK-ENSG00000275221.1	35.4288	-
chr6	26123572	26123579	HIST1H2BC-ENSG00000180596.7	35.1604	-
chr6	27838259	27838268	HIST1H2AK-ENSG00000275221.1	34.892	-
chr11	119095427	119095431	H2AFX-ENSG00000188486.3	34.3552	-
chr6	26285279	26285285	HIST1H4H-ENSG00000158406.4	33.55	-
chr12	14771085	14771091	HIST4H4-ENSG00000197837.3	33.0132	-
chr6	26021830	26021834	HIST1H4A-ENSG00000278637.1	32.208	+
chr1	149887726	149887731	HIST2H2AB-ENSG00000184270.4	30.5976	-
chr6	26056010	26056012	HIST1H1C-ENSG00000187837.3	30.5976	-
chr6	26199182	26199188	HIST1H3D-ENSG00000282988.1	30.5976	-
chr6	27838115	27838122	HIST1H2AK-ENSG00000275221.1	30.3292	-
chr6	27838671	27838710	HIST1H2BN-ENSG00000233822.4	30.3292	+
chr1	149887605	149887610	HIST2H2AB-ENSG00000184270.4	30.0608	-
chr6	27893016	27893019	HIST1H2AM-ENSG00000278677.1	29.524	-
chr1	204410262	204410289	PPP1R15B-ENSG00000158615.8	29.2556	-
chr6	27865406	27865421	HIST1H2AL,HIST1H2BN-ENSG00000276903.1,ENSG00000233822.4,HIST1H2BN-ENSG00000233822.4	28.9872	+
chr5	179614273	179614288	HNRNPH1-ENSG00000169045.17	28.7188	-
chr6	26250245	26250251	HIST1H3F-ENSG00000277775.1	28.4504	-
chr6	26033178	26033184	HIST1H2AB-ENSG00000278463.1	28.182	-
chr6	26250347	26250352	HIST1H3F-ENSG00000277775.1	27.6452	-
chr15	75340154	75340161	COMMD4-ENSG00000140365.15	26.84	+
chr6	27838163	27838170	HIST1H2AK-ENSG00000275221.1	26.3032	-
chr6	27147201	27147203	HIST1H2AH-ENSG00000274997.1	25.7664	+
chr6	27133381	27133384	HIST1H2AG-ENSG00000196787.3	25.2296	+
chr6	26199003	26199009	HIST1H3D-ENSG00000282988.1	25.2296	-
chr6	26189043	26189044	HIST1H4D-ENSG00000277157.1	24.4244	-
chr6	26033559	26033566	HIST1H2AB-ENSG00000278463.1	23.6192	-
chr17	8379277	8379321	AC135178.2,RPL26-ENSG00000263809.1,ENSG00000161970.12,AC135178.2-ENSG00000263809.1	22.2772	-
chr1	149812089	149812104	HIST2H2BF-ENSG00000203814.6	22.0088	-
chr1	42991437	42991439	RNU6-880P-ENSG00000207256.1	22.0088	+
chr6	27865468	27865484	HIST1H2BN-ENSG00000233822.4	21.472	+
chr1	228457742	228457744	HIST3H2A-ENSG00000181218.5	21.2036	-
chr1	149850319	149850332	HIST2H2BC-ENSG00000203819.6	20.3984	-
chr1	149887740	149887744	HIST2H2AB-ENSG00000184270.4	19.0564	-
chr17	80119574	80119599	GAA-ENSG00000171298.12	18.5196	+
chr5	179619621	179619631	HNRNPH1-ENSG00000169045.17	17.1776	-
chr6	27865521	27865536	HIST1H2BN-ENSG00000233822.4	17.1776	+
chr17	8379407	8379413	AC135178.2,RPL26-ENSG00000263809.1,ENSG00000161970.12	16.104	-
chr11	119095185	119095187	H2AFX-ENSG00000188486.3	15.8356	-
chr6	26225513	26225537	HIST1H3E-ENSG00000274750.2	15.0304	+
chr22	38489149	38489156	DDX17-ENSG00000100201.20	14.4936	-
chr2	172099496	172099519	DLX2-ENSG00000115844.10	13.9568	-
chr11	119095300	119095303	H2AFX-ENSG00000188486.3	13.42	-
chr15	75340062	75340085	COMMD4-ENSG00000140365.15	13.1516	+
chr6	26252014	26252040	HIST1H2BH-ENSG00000275713.2	12.8832	+
chr9	127813976	127814010	FPGS-ENSG00000136877.14	12.078	+
chr6	27838728	27838739	HIST1H2BN-ENSG00000233822.4	12.078	+
chr1	149843480	149843491	AC239868.1-ENSG00000220323.3	12.078	+
chr11	119095337	119095338	H2AFX-ENSG00000188486.3	11.8096	-
chr16	11837664	11837671	RSL1D1-ENSG00000171490.12	11.5412	-
chrX	41335841	41335862	DDX3X-ENSG00000215301.9	11.2728	+
chr6	27807597	27807598	HIST1H2BL-ENSG00000185130.5	11.2728	-
chr11	118836016	118836025	Y_RNA-ENSG00000201535.2	11.2728	+
chr12	14771110	14771112	HIST4H4-ENSG00000197837.3	11.2728	-
chr6	27865377	27865390	HIST1H2BN-ENSG00000233822.4	10.4676	+
chr5	137753181	137753210	HNRNPA0-ENSG00000177733.6	10.4676	-
chr1	228464308	228464310	HIST3H2BA-ENSG00000181201.3	9.6624	-
chr6	26199138	26199141	HIST1H3D-ENSG00000282988.1	9.6624	-
chr17	8270190	8270197	PFAS-ENSG00000178921.13	9.6624	+
chr15	48342296	48342305	DUT-ENSG00000128951.13	9.6624	+
chr1	1401967	1401971	MRPL20-ENSG00000242485.5	9.394	-
chr13	42235611	42235639	DGKH-ENSG00000102780.16	9.1256	+
chr22	38291031	38291058	CSNK1E-ENSG00000213923.11	9.1256	-
chr18	35339260	35339271	ZNF24-ENSG00000172466.15	9.1256	-
chr6	27838279	27838281	HIST1H2AK-ENSG00000275221.1	8.8572	-
chr1	43716464	43716468	ST3GAL3,U6-ENSG00000126091.19,ENSG00000283414.1,ST3GAL3-ENSG00000126091.19	8.8572	+
chr21	46553157	46553163	DIP2A-ENSG00000160305.17	8.8572	+
chr6	26250511	26250513	HIST1H3F-ENSG00000277775.1	8.5888	-
chr6	27865574	27865582	HIST1H2BN-ENSG00000233822.4	8.5888	+
chr20	17968066	17968073	OVOL2,SNX5-ENSG00000125850.10,ENSG00000089006.16	8.5888	-
chr6	27865425	27865434	HIST1H2BN-ENSG00000233822.4	8.3204	+
chr3	53240312	53240316	TKT-ENSG00000163931.15	8.3204	-
chr3	169764862	169764868	TERC,Telomerase-vert-ENSG00000270141.3,ENSG00000277925.1	8.3204	-
chr5	137752789	137752801	HNRNPA0-ENSG00000177733.6	8.052	-
chr6	32979617	32979621	BRD2-ENSG00000204256.12	8.052	+
chr1	21727989	21728009	USP48-ENSG00000090686.15	7.7836	-
chr17	42797770	42797775	COA3-ENSG00000183978.7	7.5152	-
chr5	178210885	178210890	HNRNPAB-ENSG00000197451.11	7.2468	+
chr16	30780938	30780944	ZNF629-ENSG00000102870.5	7.2468	-
chr2	178429990	178429995	AC009948.1-ENSG00000223960.6	7.2468	+
chr9	137301078	137301082	NRARP-ENSG00000198435.3	6.9784	-
chr22	38506259	38506263	DDX17-ENSG00000100201.20	6.9784	-
chr6	26204843	26204844	HIST1H4E-ENSG00000276966.2	6.9784	+
chr17	81682549	81682556	ARL16-ENSG00000214087.8	6.9784	-
chr4	1693630	1693649	SLBP-ENSG00000163950.12	6.4416	-
chr16	30784129	30784133	ZNF629-ENSG00000102870.5	6.4416	-
chr16	30780952	30780964	ZNF629-ENSG00000102870.5	6.1732	-
chr1	228424878	228424890	HIST3H3-ENSG00000168148.3	6.1732	-
chr1	228464191	228464202	HIST3H2BA-ENSG00000181201.3	6.1732	-
chr15	66326312	66326317	DIS3L-ENSG00000166938.12	5.9048	+
chr18	74597082	74597086	LINC00909-ENSG00000264247.1	5.9048	-
chr2	172099480	172099485	DLX2-ENSG00000115844.10	5.9048	-
chr6	27838015	27838017	HIST1H2AK-ENSG00000275221.1	5.9048	-
chr1	149851578	149851581	HIST2H2AA4-ENSG00000272196.2	5.9048	+
chr6	26107441	26107449	HIST1H1T-ENSG00000187475.5	5.9048	-
chr6	27865602	27865607	HIST1H2BN-ENSG00000233822.4	5.6364	+
chr22	38290918	38290937	CSNK1E-ENSG00000213923.11	5.6364	-
chr10	20783009	20783016	NEBL-ENSG00000078114.18	5.6364	-
chr15	89835049	89835054	AP3S2,C15orf38-AP3S2-ENSG00000157823.16,ENSG00000250021.7	5.6364	-
chr9	86026554	86026559	GOLM1-ENSG00000135052.16	5.368	-
chr6	27838714	27838720	HIST1H2BN-ENSG00000233822.4	5.368	+
chr1	160279634	160279640	AL139011.2,PEX19-ENSG00000258465.6,ENSG00000162735.18,AL139011.2-ENSG00000258465.6	5.368	-
chr5	177310926	177310931	MXD3-ENSG00000213347.10	5.368	-
chr18	35339245	35339249	ZNF24-ENSG00000172466.15	5.0996	-
chr4	1699609	1699638	SLBP-ENSG00000163950.12	5.0996	-
chr1	149833011	149833017	HIST2H4A-ENSG00000270882.2	5.0996	+
chr15	66326004	66326026	DIS3L-ENSG00000166938.12	4.8312	+
chr22	41648175	41648180	Y_RNA-ENSG00000200332.1	4.8312	-
chr6	26225136	26225145	HIST1H3E-ENSG00000274750.2	4.8312	+
chr1	21509391	21509399	ALPL-ENSG00000162551.13	4.8312	+
chr18	23568972	23568982	NPC1-ENSG00000141458.12	4.8312	-
chr3	125591621	125591624	OSBPL11-ENSG00000144909.7	4.8312	-
chrX	41335874	41335879	DDX3X-ENSG00000215301.9	4.5628	+
chr11	34065466	34065472	CAPRIN1-ENSG00000135387.20	4.5628	+
chr2	9488503	9488509	IAH1-ENSG00000134330.18	4.5628	+
chr6	26107453	26107462	HIST1H1T-ENSG00000187475.5	4.2944	-
chr15	85581011	85581019	AKAP13-ENSG00000170776.21	4.2944	+
chr1	182383239	182383253	GLUL-ENSG00000135821.17	4.2944	-
chrX	154775061	154775066	DKC1-ENSG00000130826.17	4.2944	+
chr1	149850306	149850313	HIST2H2BC-ENSG00000203819.6	4.2944	-
chr6	26043278	26043284	HIST1H2BB-ENSG00000276410.3	4.2944	-
chr6	26250522	26250524	HIST1H3F-ENSG00000277775.1	4.2944	-
chr6	27139627	27139632	HIST1H4I-ENSG00000276180.1	4.2944	+
chr9	137215198	137215202	NDOR1-ENSG00000188566.13	4.2944	+
chr12	110442827	110442835	AC144548.2,ARPC3-ENSG00000258210.1,ENSG00000111229.15	4.026	-
chr16	29697935	29697941	QPRT-ENSG00000103485.17	4.026	+
chr16	2973429	2973434	PAQR4-ENSG00000162073.13	4.026	+
chr20	45813275	45813284	UBE2C-ENSG00000175063.16	4.026	+
chr14	69769679	69769682	SRSF5-ENSG00000100650.15	4.026	+
chr3	105574996	105575001	ALCAM-ENSG00000170017.12	4.026	+
chr5	137752982	137752992	HNRNPA0-ENSG00000177733.6	4.026	-
chr17	7885073	7885082	NAA38-ENSG00000183011.13	4.026	-
chr4	1699575	1699588	SLBP-ENSG00000163950.12	4.026	-
chr17	8379422	8379432	AC135178.2,RPL26-ENSG00000263809.1,ENSG00000161970.12	4.026	-
chr17	45089992	45089999	NMT1-ENSG00000136448.11	4.026	+
chr9	127813828	127813840	FPGS-ENSG00000136877.14	3.7576	+
chr22	20416898	20416899	RNU6-225P-ENSG00000207343.1	3.7576	-
chr18	48169822	48169826	RNU6-708P,ZBTB7C-ENSG00000206944.1,ENSG00000184828.9	3.7576	-
chr1	149843500	149843506	AC239868.1-ENSG00000220323.3	3.7576	+
chr17	80119687	80119701	GAA-ENSG00000171298.12	3.7576	+
chr19	17933808	17933815	CCDC124-ENSG00000007080.10	3.7576	+
chr20	63202775	63202784	YTHDF1-ENSG00000149658.17	3.7576	-
chr8	39012259	39012266	ADAM9-ENSG00000168615.11	3.7576	+
chr22	40932652	40932656	XPNPEP3-ENSG00000196236.12	3.4892	+
chrX	23667588	23667591	PRDX4-ENSG00000123131.12	3.4892	+
chr14	20457296	20457298	APEX1-ENSG00000100823.11	3.4892	+
chr16	30780922	30780929	ZNF629-ENSG00000102870.5	3.4892	-
chr17	30117055	30117059	NSRP1-ENSG00000126653.17	3.4892	+
chr19	42230394	42230398	GSK3A-ENSG00000105723.11	3.4892	-
chr1	84574331	84574342	CTBS-ENSG00000117151.12	3.4892	-
chr11	62828425	62828431	STX5-ENSG00000162236.11	3.4892	-
chr6	26225408	26225412	HIST1H3E-ENSG00000274750.2	3.4892	+
chr9	123893319	123893325	DENND1A-ENSG00000119522.16	3.4892	-
chr13	94601943	94601949	GPR180-ENSG00000152749.7	3.2208	+
chr2	23982981	23982988	UBXN2A-ENSG00000173960.13	3.2208	+
chr5	177442316	177442325	GRK6-ENSG00000198055.10	3.2208	+
chr5	177442339	177442345	GRK6-ENSG00000198055.10	3.2208	+
chr6	26224895	26224900	HIST1H3E-ENSG00000274750.2	3.2208	+
chr6	26225013	26225018	HIST1H3E-ENSG00000274750.2	3.2208	+
chr4	1696279	1696291	SLBP-ENSG00000163950.12	3.2208	-
chr1	204409696	204409706	PPP1R15B-ENSG00000158615.8	3.2208	-
chr1	121118334	121118341	HIST2H3DP1-ENSG00000213244.3	3.2208	-
chr19	11364914	11364917	PLPPR2-ENSG00000105520.10	2.9524	+
chrX	77828563	77828578	MAGT1-ENSG00000102158.19	2.9524	-
chr11	75400463	75400469	RPS3-ENSG00000149273.14	2.9524	+
chr11	107908654	107908657	AP001024.1-ENSG00000240652.1	2.9524	+
chr19	11364982	11364989	PLPPR2-ENSG00000105520.10	2.9524	+
chr4	1699670	1699684	SLBP-ENSG00000163950.12	2.9524	-
chr6	7882178	7882181	BLOC1S5-TXNDC5,TXNDC5-ENSG00000259040.5,ENSG00000239264.8	2.9524	-
chr10	80205369	80205376	ANXA11-ENSG00000122359.17	2.9524	-
chr15	65286833	65286835	PARP16-ENSG00000138617.14	2.9524	-
chr15	85581037	85581043	AKAP13-ENSG00000170776.21	2.9524	+
chr20	49173160	49173163	STAU1-ENSG00000124214.19	2.9524	-
chr7	93926400	93926405	GNG11-ENSG00000127920.5	2.9524	+
chr1	201153724	201153730	TMEM9-ENSG00000116857.16	2.684	-
chr19	7113744	7113752	INSR-ENSG00000171105.13	2.684	-
chr22	38498635	38498638	DDX17-ENSG00000100201.20	2.684	-
chr5	134604236	134604239	SAR1B-ENSG00000152700.13	2.684	-
chr5	176398031	176398036	CLTB-ENSG00000175416.12	2.684	-
chr6	27815161	27815166	HIST1H2BM-ENSG00000273703.1	2.684	+
chr12	112406028	112406033	RPL6-ENSG00000089009.15	2.684	-
chr6	118894404	118894408	ASF1A-ENSG00000111875.7	2.684	+
chr15	90879826	90879832	FURIN-ENSG00000140564.11	2.684	+
chr1	166850155	166850160	POGK-ENSG00000143157.11	2.684	+
chr1	201153696	201153698	TMEM9-ENSG00000116857.16	2.684	-
chr10	80172863	80172875	ANXA11-ENSG00000122359.17	2.684	-
chr11	46543438	46543441	AMBRA1-ENSG00000110497.14	2.684	-
chr15	74840520	74840523	ULK3-ENSG00000140474.12	2.684	-
chr16	67719241	67719244	GFOD2-ENSG00000141098.12	2.684	-
chr17	7582426	7582428	AC016876.1-ENSG00000233223.2	2.684	-
chr19	36547840	36547844	ZNF529-ENSG00000186020.12	2.684	-
chr7	122101301	122101307	AASS-ENSG00000008311.14	2.684	-
chr1	21727978	21727983	USP48-ENSG00000090686.15	2.4156	-
chr17	42113638	42113642	KAT2A-ENSG00000108773.10	2.4156	-
chr20	18295270	18295275	RN7SKP74-ENSG00000199719.1	2.4156	-
chr9	127813852	127813857	FPGS-ENSG00000136877.14	2.4156	+
chr12	6967408	6967412	PHB2-ENSG00000215021.8	2.4156	-
chr19	48382707	48382712	KDELR1-ENSG00000105438.8	2.4156	-
chr20	43461059	43461064	SRSF6-ENSG00000124193.14	2.4156	+
chr4	56976581	56976585	NOA1-ENSG00000084092.6	2.4156	-
chr5	178210854	178210859	HNRNPAB-ENSG00000197451.11	2.4156	+
chr9	123893268	123893283	DENND1A-ENSG00000119522.16	2.4156	-
chr16	81962102	81962107	PLCG2,RN7SKP176-ENSG00000197943.9,ENSG00000260682.3	2.4156	+
chr19	58544807	58544809	TRIM28-ENSG00000130726.11	2.4156	+
chr2	23983005	23983010	UBXN2A-ENSG00000173960.13	2.4156	+
chr2	85543768	85543771	MAT2A-ENSG00000168906.12	2.4156	+
chr20	17943752	17943760	SNX5-ENSG00000089006.16	2.4156	-
chr1	27666255	27666266	IFI6-ENSG00000126709.14	2.4156	-
chr1	53220767	53220778	AL606760.3-ENSG00000259818.1	2.4156	+
chr1	143905726	143905735	AC239798.4,HIST2H3PS2-ENSG00000273213.1,ENSG00000203818.7,AC239798.4-ENSG00000273213.1	2.4156	-
chr10	102422859	102422863	FBXL15-ENSG00000107872.12	2.4156	+
chr11	119095375	119095376	H2AFX-ENSG00000188486.3	2.4156	-
chr17	7582452	7582457	AC016876.1-ENSG00000233223.2	2.4156	-
chr17	8379260	8379264	AC135178.2,RPL26-ENSG00000263809.1,ENSG00000161970.12	2.4156	-
chr17	77920223	77920227	RNU1-80P-ENSG00000238898.1	2.4156	+
chr19	45146528	45146533	MARK4,PPP1R37-ENSG00000007047.14,ENSG00000104866.10	2.4156	+
chr6	35468873	35468875	RPL10A-ENSG00000198755.10	2.4156	+
chrX	111696846	111696851	ALG13-ENSG00000101901.11	2.4156	+
chr1	62437107	62437119	USP1-ENSG00000162607.12	2.1472	+
chr10	101813891	101813900	MGEA5-ENSG00000198408.13	2.1472	-
chr17	17522402	17522404	PEMT-ENSG00000133027.17	2.1472	-
chr18	36177645	36177654	ELP2-ENSG00000134759.13	2.1472	+
chr4	1712147	1712157	SLBP-ENSG00000163950.12	2.1472	-
chr5	176361775	176361782	KIAA1191-ENSG00000122203.14	2.1472	-
chr1	231338168	231338174	SPRTN-ENSG00000010072.15	2.1472	+
chr19	48954927	48954932	BAX-ENSG00000087088.19	2.1472	+
chr5	176361757	176361760	KIAA1191-ENSG00000122203.14	2.1472	-
chr1	21727955	21727962	USP48-ENSG00000090686.15	2.1472	-
chr1	143905707	143905713	AC239798.4,HIST2H3PS2-ENSG00000273213.1,ENSG00000203818.7	2.1472	-
chr1	149840900	149840904	HIST2H3C-ENSG00000203811.1	2.1472	-
chr15	63071151	63071154	TPM1-ENSG00000140416.19	2.1472	+
chr18	36177692	36177694	ELP2-ENSG00000134759.13	2.1472	+
chr19	1508955	1508958	ADAMTSL5-ENSG00000185761.10	2.1472	-
chr19	7113729	7113733	INSR-ENSG00000171105.13	2.1472	-
chr2	207555010	207555019	CREB1-ENSG00000118260.14	2.1472	+
chr3	51672536	51672538	TEX264-ENSG00000164081.12	2.1472	+
chr6	26045661	26045662	HIST1H3C-ENSG00000278272.1	2.1472	+
chr6	35291580	35291583	ZNF76-ENSG00000065029.14	2.1472	+
chr6	118894368	118894375	ASF1A-ENSG00000111875.7	2.1472	+
chr9	127813592	127813596	FPGS-ENSG00000136877.14	2.1472	+
chr15	41301948	41301953	OIP5-AS1-ENSG00000247556.6	1.8788	+
chr16	1770577	1770581	NME3-ENSG00000103024.7	1.8788	-
chr8	22422419	22422425	SLC39A14-ENSG00000104635.13	1.8788	+
chrX	41336005	41336013	DDX3X-ENSG00000215301.9	1.8788	+
chr13	38360721	38360724	UFM1-ENSG00000120686.11	1.8788	+
chr16	18790291	18790296	AC138811.2,RPS15A-ENSG00000260342.2,ENSG00000134419.15	1.8788	-
chr19	19501301	19501303	GATAD2A-ENSG00000167491.17	1.8788	+
chr19	49854510	49854513	PTOV1-ENSG00000104960.15	1.8788	+
chr3	129314939	129314944	H1FX-ENSG00000184897.5	1.8788	-
chr4	1694823	1694826	SLBP-ENSG00000163950.12	1.8788	-
chr1	149843456	149843460	AC239868.1-ENSG00000220323.3	1.8788	+
chr10	101785364	101785366	MGEA5-ENSG00000198408.13	1.8788	-
chr10	103277298	103277302	INA-ENSG00000148798.10	1.8788	+
chr11	779299	779301	AP006621.3-ENSG00000255284.1	1.8788	+
chr11	46490172	46490177	AMBRA1-ENSG00000110497.14	1.8788	-
chr12	54237851	54237854	CBX5-ENSG00000094916.15	1.8788	-
chr14	58138971	58138976	C14orf37-ENSG00000139971.15	1.8788	-
chr15	74840546	74840552	ULK3-ENSG00000140474.12	1.8788	-
chr16	11837620	11837624	RSL1D1-ENSG00000171490.12	1.8788	-
chr16	88659640	88659642	MVD-ENSG00000167508.11	1.8788	-
chr17	8379369	8379373	AC135178.2,RPL26-ENSG00000263809.1,ENSG00000161970.12	1.8788	-
chr17	80118305	80118310	GAA-ENSG00000171298.12	1.8788	+
chr17	80119511	80119520	GAA-ENSG00000171298.12	1.8788	+
chr18	12411645	12411647	PRELID3A-ENSG00000141391.13	1.8788	+
chr2	17123139	17123140	RN7SKP168-ENSG00000222842.1	1.8788	-
chr2	27233186	27233195	CAD-ENSG00000084774.13	1.8788	+
chr2	85598670	85598676	TMEM150A-ENSG00000168890.13	1.8788	-
chr2	117832079	117832081	DDX18-ENSG00000088205.12	1.8788	+
chr20	63202933	63202940	YTHDF1-ENSG00000149658.17	1.8788	-
chr3	17664991	17664994	RNU7-10P-ENSG00000271841.1	1.8788	+
chr3	48694296	48694307	IP6K2-ENSG00000068745.14	1.8788	-
chr3	196568697	196568700	FBXO45-ENSG00000174013.7	1.8788	+
chr5	6848406	6848410	RN7SKP79-ENSG00000200243.1	1.8788	-
chr5	134004700	134004705	VDAC1-ENSG00000213585.10	1.8788	-
chr1	26780317	26780324	ARID1A-ENSG00000117713.18	1.6104	+
chr1	35894053	35894057	AGO1-ENSG00000092847.11	1.6104	+
chr1	100121493	100121496	SASS6-ENSG00000156876.9	1.6104	-
chr1	160094166	160094170	IGSF8-ENSG00000162729.13	1.6104	-
chr1	183116782	183116786	LAMC1-ENSG00000135862.5	1.6104	+
chr1	230767262	230767266	AL512328.1-ENSG00000244137.1	1.6104	-
chr11	2377423	2377428	CD81-ENSG00000110651.11	1.6104	+
chr11	65423206	65423210	NEAT1-ENSG00000245532.7	1.6104	+
chr11	65855381	65855383	CFL1-ENSG00000172757.12	1.6104	-
chr12	132570353	132570356	FBRSL1-ENSG00000112787.12	1.6104	+
chr12	132740117	132740125	ANKLE2-ENSG00000176915.14	1.6104	-
chr13	45029350	45029357	GPALPP1-ENSG00000133114.17	1.6104	+
chr16	549284	549287	CAPN15-ENSG00000103326.11	1.6104	+
chr16	2214727	2214731	PGP-ENSG00000184207.8	1.6104	-
chr17	48621247	48621250	HOXB7,HOXB9-ENSG00000260027.4,ENSG00000170689.9	1.6104	-
chr17	80119736	80119742	GAA-ENSG00000171298.12	1.6104	+
chr2	42057667	42057675	PKDCC-ENSG00000162878.12	1.6104	+
chr2	223977629	223977636	SERPINE2-ENSG00000135919.12	1.6104	-
chr22	29790510	29790511	ASCC2-ENSG00000100325.14	1.6104	-
chr3	52533806	52533811	NT5DC2-ENSG00000168268.10	1.6104	-
chr3	56671673	56671678	FAM208A-ENSG00000163946.13	1.6104	-
chr3	105574982	105574987	ALCAM-ENSG00000170017.12	1.6104	+
chr3	149094442	149094445	Y_RNA-ENSG00000201031.1	1.6104	-
chr5	74722488	74722492	GFM2-ENSG00000164347.17	1.6104	-
chr6	27838604	27838606	HIST1H2BN-ENSG00000233822.4	1.6104	+
chr9	97983461	97983466	ANP32B-ENSG00000136938.8	1.6104	+
chrX	41334859	41334867	DDX3X-ENSG00000215301.9	1.6104	+
chrX	53082785	53082788	TSPYL2-ENSG00000184205.14	1.6104	+
chrX	108730675	108730678	AL035425.2-ENSG00000260548.1	1.6104	-
chr1	21727936	21727940	USP48-ENSG00000090686.15	1.6104	-
chr1	28509560	28509564	RCC1-ENSG00000180198.15	1.6104	+
chr1	149850243	149850246	HIST2H2BC-ENSG00000203819.6	1.6104	-
chr10	113915669	113915674	NHLRC2-ENSG00000196865.4	1.6104	+
chr12	1757932	1757937	RPS4XP14-ENSG00000243663.1	1.6104	-
chr14	69769714	69769722	SRSF5-ENSG00000100650.15	1.6104	+
chr16	29807581	29807586	MAZ-ENSG00000103495.13	1.6104	+
chr17	8377724	8377727	AC135178.2-ENSG00000263809.1	1.6104	-
chr17	62381792	62381794	AC008026.2,EFCAB3-ENSG00000239809.1,ENSG00000172421.8	1.6104	+
chr17	76736937	76736941	SRSF2-ENSG00000161547.16	1.6104	-
chr19	11365374	11365378	PLPPR2-ENSG00000105520.10	1.6104	+
chr20	63202824	63202832	YTHDF1-ENSG00000149658.17	1.6104	-
chr22	38682944	38682946	TOMM22-ENSG00000100216.5	1.6104	+
chr3	196568669	196568675	FBXO45-ENSG00000174013.7	1.6104	+
chr5	14681476	14681479	OTULIN-ENSG00000154124.4	1.6104	+
chr5	178210869	178210873	HNRNPAB-ENSG00000197451.11	1.6104	+
chr7	27141224	27141226	AC004080.6,HOXA3,HOXA5-ENSG00000273433.1,ENSG00000105997.22,ENSG00000106004.4	1.6104	-
chr1	56692396	56692399	PRKAA2-ENSG00000162409.10	1.6104	+
chr1	227094938	227094939	CDC42BPA-ENSG00000143776.18	1.6104	-
chr10	75400429	75400430	AC010997.3,ZNF503-ENSG00000270087.5,ENSG00000165655.16	1.6104	-
chr11	61967062	61967067	FTH1-ENSG00000167996.15	1.6104	-
chr11	64764904	64764907	SF1-ENSG00000168066.20	1.6104	-
chr11	65423391	65423393	NEAT1-ENSG00000245532.7	1.6104	+
chr12	54287026	54287029	AC078778.2,HNRNPA1-ENSG00000258344.1,ENSG00000135486.17	1.6104	+
chr16	1613245	1613251	CRAMP1-ENSG00000007545.15	1.6104	+
chr16	58547656	58547663	CNOT1-ENSG00000125107.17	1.6104	-
chr16	89717254	89717257	VPS9D1-AS1-ENSG00000261373.1	1.6104	+
chr17	7251441	7251445	AC003688.1,CTDNEP1-ENSG00000262302.1,ENSG00000175826.11	1.6104	-
chr17	46921167	46921172	RNU6ATAC3P-ENSG00000210709.1	1.6104	+
chr17	80112943	80112947	GAA-ENSG00000171298.12	1.6104	+
chr19	17933351	17933358	CCDC124-ENSG00000007080.10	1.6104	+
chr19	55670477	55670484	U2AF2-ENSG00000063244.12	1.6104	+
chr2	134956908	134956910	CCNT2-ENSG00000082258.12	1.6104	+
chr2	223977616	223977620	SERPINE2-ENSG00000135919.12	1.6104	-
chr20	5593335	5593337	GPCPD1-ENSG00000125772.12	1.6104	-
chr22	21642399	21642402	SDF2L1-ENSG00000128228.4	1.6104	+
chr22	26477072	26477075	HPS4-ENSG00000100099.20	1.6104	-
chr22	36488860	36488863	FOXRED2-ENSG00000100350.14	1.6104	-
chr22	41261114	41261119	RANGAP1-ENSG00000100401.19	1.6104	-
chr22	50519431	50519435	NCAPH2-ENSG00000025770.18	1.6104	+
chr3	51385338	51385343	MANF-ENSG00000145050.15	1.6104	+
chr3	99818116	99818120	CMSS1-ENSG00000184220.11	1.6104	+
chr4	1696351	1696356	SLBP-ENSG00000163950.12	1.6104	-
chr5	87410799	87410803	CCNH-ENSG00000134480.13	1.6104	-
chr5	150708904	150708906	DCTN4-ENSG00000132912.12	1.6104	-
chr5	177442170	177442177	GRK6-ENSG00000198055.10	1.6104	+
chr6	27139482	27139483	HIST1H4I-ENSG00000276180.1	1.6104	+
chr7	139562121	139562128	HIPK2-ENSG00000064393.15	1.6104	-
chrX	111696859	111696864	ALG13-ENSG00000101901.11	1.6104	+
chr1	26780338	26780343	ARID1A-ENSG00000117713.18	1.342	+
chr1	35184571	35184577	SFPQ-ENSG00000116560.10	1.342	-
chr1	43976330	43976332	ATP6V0B-ENSG00000117410.13	1.342	+
chr1	62437283	62437287	USP1-ENSG00000162607.12	1.342	+
chr1	84574349	84574353	CTBS-ENSG00000117151.12	1.342	-
chr1	93363917	93363919	DR1-ENSG00000117505.12	1.342	+
chr1	155913980	155913983	KIAA0907-ENSG00000132680.10	1.342	-
chr1	204410241	204410245	PPP1R15B-ENSG00000158615.8	1.342	-
chr10	80205392	80205396	ANXA11-ENSG00000122359.17	1.342	-
chr10	101813869	101813873	MGEA5-ENSG00000198408.13	1.342	-
chr11	65077819	65077825	CDCA5-ENSG00000146670.9	1.342	-
chr11	130140392	130140398	APLP2-ENSG00000084234.16	1.342	+
chr12	110442854	110442857	AC144548.2,ARPC3-ENSG00000258210.1,ENSG00000111229.15	1.342	-
chr13	38362223	38362228	UFM1-ENSG00000120686.11	1.342	+
chr14	92719325	92719327	LGMN-ENSG00000100600.14	1.342	-
chr15	41298924	41298930	OIP5-AS1-ENSG00000247556.6	1.342	+
chr15	71252667	71252672	THSD4-ENSG00000187720.14	1.342	+
chr15	89575812	89575817	AC013391.2,TICRR-ENSG00000259713.1,ENSG00000140534.13	1.342	+
chr17	1515952	1515956	INPP5K-ENSG00000132376.19	1.342	-
chr17	8378492	8378499	AC135178.2-ENSG00000263809.1	1.342	-
chr17	8378629	8378634	AC135178.2-ENSG00000263809.1	1.342	-
chr17	8379244	8379250	AC135178.2-ENSG00000263809.1	1.342	-
chr17	80113329	80113332	GAA-ENSG00000171298.12	1.342	+
chr19	5699077	5699081	LONP1-ENSG00000196365.11	1.342	-
chr19	11365382	11365386	PLPPR2-ENSG00000105520.10	1.342	+
chr19	13765053	13765057	MRI1-ENSG00000037757.13	1.342	+
chr19	35010195	35010196	GRAMD1A-ENSG00000089351.14	1.342	+
chr19	50798389	50798392	C19orf48-ENSG00000167747.14	1.342	-
chr19	55485680	55485683	NAT14-ENSG00000090971.4	1.342	+
chr19	55674046	55674051	U2AF2-ENSG00000063244.12	1.342	+
chr2	74461209	74461210	MOGS-ENSG00000115275.11	1.342	-
chr2	147918465	147918468	ACVR2A-ENSG00000121989.14	1.342	+
chr2	202206258	202206260	SUMO1-ENSG00000116030.16	1.342	-
chr20	34292486	34292491	AHCY-ENSG00000101444.12	1.342	-
chr22	38291411	38291413	CSNK1E-ENSG00000213923.11	1.342	-
chr22	38498502	38498506	DDX17-ENSG00000100201.20	1.342	-
chr3	15059461	15059464	MRPS25-ENSG00000131368.7	1.342	-
chr3	15065256	15065261	MRPS25-ENSG00000131368.7	1.342	-
chr3	48749792	48749796	PRKAR2A-ENSG00000114302.15	1.342	-
chr3	160515019	160515021	KPNA4-ENSG00000186432.8	1.342	-
chr3	170084222	170084227	GPR160-ENSG00000173890.16	1.342	+
chr4	1694830	1694836	SLBP-ENSG00000163950.12	1.342	-
chr4	56460389	56460392	PAICS-ENSG00000128050.8	1.342	+
chr5	87410703	87410710	CCNH-ENSG00000134480.13	1.342	-
chr5	131203277	131203279	LYRM7-ENSG00000186687.15	1.342	+
chr7	26200130	26200134	HNRNPA2B1-ENSG00000122566.20	1.342	-
chr9	127813574	127813581	FPGS-ENSG00000136877.14	1.342	+
chr9	127813607	127813609	FPGS-ENSG00000136877.14	1.342	+
chrX	119574621	119574626	UBE2A-ENSG00000077721.15	1.342	+
chr1	43364573	43364576	ELOVL1-ENSG00000066322.14	1.342	-
chr1	109499378	109499383	CYB561D1-ENSG00000174151.14	1.342	+
chr1	109627072	109627078	AMPD2-ENSG00000116337.15	1.342	+
chr1	149833021	149833025	HIST2H4A-ENSG00000270882.2	1.342	+
chr1	149840733	149840735	HIST2H3C-ENSG00000203811.1	1.342	-
chr1	151054247	151054249	CDC42SE1-ENSG00000197622.12	1.342	-
chr1	235110248	235110252	TOMM20-ENSG00000173726.10	1.342	-
chr1	244461565	244461568	CATSPERE-ENSG00000179397.17	1.342	+
chr10	5896177	5896179	FBXO18-ENSG00000134452.19	1.342	+
chr10	71816618	71816620	PSAP-ENSG00000197746.13	1.342	-
chr11	45922882	45922886	LARGE2-ENSG00000165905.17	1.342	+
chr11	77666076	77666080	RSF1-ENSG00000048649.13	1.342	-
chr11	86955370	86955372	FZD4-ENSG00000174804.3	1.342	-
chr12	14774781	14774783	H2AFJ-ENSG00000246705.4	1.342	+
chr12	49273117	49273121	TUBA1C-ENSG00000167553.15	1.342	+
chr12	98599689	98599691	SLC25A3-ENSG00000075415.12	1.342	+
chr13	21375131	21375135	ZDHHC20-ENSG00000180776.15	1.342	-
chr13	51460800	51460805	INTS6-AS1,RPS4XP16-ENSG00000236778.7,ENSG00000224892.6,INTS6-AS1-ENSG00000236778.7	1.342	+
chr15	72203839	72203845	PKM-ENSG00000067225.17	1.342	-
chr15	74838455	74838456	ULK3-ENSG00000140474.12	1.342	-
chr15	88541555	88541557	DET1-ENSG00000140543.14	1.342	-
chr16	2973400	2973401	PAQR4-ENSG00000162073.13	1.342	+
chr16	55525516	55525523	LPCAT2-ENSG00000087253.12	1.342	+
chr16	89561538	89561542	RPL13-ENSG00000167526.13	1.342	+
chr17	43272761	43272765	LINC00854-ENSG00000236383.8	1.342	-
chr17	64503487	64503490	DDX5-ENSG00000108654.13	1.342	-
chr17	75225550	75225554	NUP85-ENSG00000125450.10	1.342	+
chr17	80119656	80119658	GAA-ENSG00000171298.12	1.342	+
chr17	80119717	80119721	GAA-ENSG00000171298.12	1.342	+
chr18	2567639	2567641	METTL4-ENSG00000101574.14	1.342	-
chr19	10334221	10334223	ICAM3-ENSG00000076662.9	1.342	-
chr19	11365522	11365525	PLPPR2-ENSG00000105520.10	1.342	+
chr19	15398027	15398030	AKAP8L-ENSG00000011243.17	1.342	-
chr19	36547860	36547868	ZNF529-ENSG00000186020.12	1.342	-
chr19	55401541	55401545	UBE2S-ENSG00000108106.13	1.342	-
chr19	58559271	58559274	MZF1-AS1-ENSG00000267858.5	1.342	+
chr2	8683584	8683586	ID2-ENSG00000115738.9	1.342	+
chr2	10443321	10443323	ODC1-ENSG00000115758.12	1.342	-
chr2	27384792	27384797	PPM1G-ENSG00000115241.10	1.342	-
chr2	85598687	85598692	TMEM150A-ENSG00000168890.13	1.342	-
chr20	38429963	38429965	SNHG17-ENSG00000196756.11	1.342	-
chr20	62923061	62923064	DIDO1-ENSG00000101191.16	1.342	-
chr22	37807399	37807401	H1F0-ENSG00000189060.5	1.342	+
chr22	42518926	42518932	RRP7A-ENSG00000189306.10	1.342	-
chr3	42662056	42662060	ZBTB47-ENSG00000114853.13	1.342	+
chr3	128075199	128075201	RUVBL1-ENSG00000175792.11	1.342	-
chr3	140945880	140945885	SLC25A36-ENSG00000114120.11	1.342	+
chr4	139318374	139318378	NAA15-ENSG00000164134.12	1.342	+
chr5	137752724	137752726	HNRNPA0-ENSG00000177733.6	1.342	-
chr5	139284453	139284461	MATR3-ENSG00000280987.4	1.342	+
chr5	168555825	168555829	PANK3-ENSG00000120137.6	1.342	-
chr5	181238799	181238803	RACK1-ENSG00000204628.11	1.342	-
chr6	26096941	26096943	HFE-ENSG00000010704.18	1.342	+
chr6	26107466	26107468	HIST1H1T-ENSG00000187475.5	1.342	-
chr6	26273094	26273095	HIST1H2BI-ENSG00000278588.1	1.342	+
chr7	3378879	3378884	SDK1-ENSG00000146555.18	1.342	+
chr7	23188019	23188024	NUPL2-ENSG00000136243.16	1.342	+
chr7	27149028	27149032	AC004080.5,AC004080.6,HOXA3,HOXA6-ENSG00000272801.1,ENSG00000273433.1,ENSG00000105997.22,ENSG00000106006.6	1.342	-
chr7	93926467	93926472	GNG11-ENSG00000127920.5	1.342	+
chr7	104168195	104168198	ORC5-ENSG00000164815.10	1.342	-
chr7	105581903	105581907	EFCAB10-ENSG00000185055.10	1.342	-
chr7	107108704	107108711	AC006387.1-ENSG00000243193.4	1.342	-
chr8	22621361	22621363	BIN3-ENSG00000147439.12	1.342	-
chr8	39012249	39012252	ADAM9-ENSG00000168615.11	1.342	+
chr8	79993648	79993652	AC036214.3,MRPS28-ENSG00000276418.5,ENSG00000147586.9	1.342	-
chr8	124549998	124550001	NDUFB9-ENSG00000147684.7	1.342	+
chr9	127813735	127813740	FPGS-ENSG00000136877.14	1.342	+
chr9	127813904	127813905	FPGS-ENSG00000136877.14	1.342	+
chrX	19359800	19359807	PDHA1-ENSG00000131828.13	1.342	+
chrX	20007955	20007957	MAP7D2-ENSG00000184368.15	1.342	-
chrX	41334337	41334342	DDX3X-ENSG00000215301.9	1.342	+
chrX	65729590	65729592	MSN-ENSG00000147065.16	1.342	+
chr1	23073347	23073350	KDM1A-ENSG00000004487.15	1.0736	+
chr1	28236215	28236219	ATPIF1-ENSG00000130770.17	1.0736	+
chr1	32326956	32326958	HDAC1-ENSG00000116478.11	1.0736	+
chr1	35187227	35187231	SFPQ-ENSG00000116560.10	1.0736	-
chr1	35192684	35192687	SFPQ-ENSG00000116560.10	1.0736	-
chr1	39409000	39409002	MACF1-ENSG00000127603.24	1.0736	+
chr1	39576345	39576349	PABPC4-ENSG00000090621.13	1.0736	-
chr1	71070865	71070869	ZRANB2-ENSG00000132485.13	1.0736	-
chr1	109231636	109231640	SARS-ENSG00000031698.12	1.0736	+
chr1	151052993	151052997	CDC42SE1-ENSG00000197622.12	1.0736	-
chr1	154220477	154220479	C1orf43-ENSG00000143612.19	1.0736	-
chr1	179918473	179918476	TOR1AIP1-ENSG00000143337.18	1.0736	+
chr1	204410226	204410229	PPP1R15B-ENSG00000158615.8	1.0736	-
chr1	215567638	215567643	KCTD3-ENSG00000136636.12	1.0736	+
chr1	227317346	227317350	CDC42BPA-ENSG00000143776.18	1.0736	-
chr10	5813311	5813316	GDI2-ENSG00000057608.16	1.0736	-
chr10	14871689	14871694	HSPA14-ENSG00000187522.14	1.0736	+
chr10	56358892	56358896	ZWINT-ENSG00000122952.16	1.0736	-
chr10	70426812	70426813	EIF4EBP2-ENSG00000148730.6	1.0736	+
chr10	80205543	80205544	ANXA11-ENSG00000122359.17	1.0736	-
chr10	95606217	95606222	ALDH18A1-ENSG00000059573.8	1.0736	-
chr10	102141537	102141540	PPRC1-ENSG00000148840.10	1.0736	+
chr11	35526451	35526454	PAMR1-ENSG00000149090.11	1.0736	-
chr11	85662966	85662970	CREBZF-ENSG00000137504.13	1.0736	-
chr11	120485715	120485721	ARHGEF12-ENSG00000196914.8	1.0736	+
chr11	130143446	130143448	APLP2-ENSG00000084234.16	1.0736	+
chr12	48937987	48937993	AC073610.2,AC073610.3,ARF3-ENSG00000255863.2,ENSG00000272822.1,ENSG00000134287.9,AC073610.3-ENSG00000272822.1	1.0736	-
chr12	55992362	55992365	RAB5B-ENSG00000111540.15	1.0736	+
chr12	56226205	56226207	NABP2-ENSG00000139579.12	1.0736	+
chr12	122786016	122786018	CCDC62-ENSG00000130783.13	1.0736	+
chr12	131711091	131711094	SFSWAP-ENSG00000061936.9	1.0736	+
chr14	65076673	65076675	MAX-ENSG00000125952.18	1.0736	-
chr15	45188116	45188121	AC051619.4-ENSG00000259519.1	1.0736	+
chr15	74844075	74844077	SCAMP2-ENSG00000140497.16	1.0736	-
chr15	75339008	75339012	COMMD4-ENSG00000140365.15	1.0736	+
chr15	90271193	90271197	AC091167.3,AC091167.7,NGRN-ENSG00000261147.1,ENSG00000275674.1,ENSG00000182768.8	1.0736	+
chr16	11838051	11838057	RSL1D1-ENSG00000171490.12	1.0736	-
chr16	31188237	31188241	FUS-ENSG00000089280.18	1.0736	+
chr16	67481055	67481059	ATP6V0D1-ENSG00000159720.11	1.0736	-
chr17	8379332	8379335	AC135178.2-ENSG00000263809.1	1.0736	-
chr17	39461741	39461745	CDK12-ENSG00000167258.13	1.0736	+
chr17	50140224	50140229	PPP1R9B-ENSG00000108819.10	1.0736	-
chr17	80113313	80113317	GAA-ENSG00000171298.12	1.0736	+
chr17	80119391	80119395	GAA-ENSG00000171298.12	1.0736	+
chr18	35339770	35339775	ZNF24-ENSG00000172466.15	1.0736	-
chr18	49814302	49814309	SNHG22-ENSG00000267322.2	1.0736	+
chr19	1577938	1577942	MBD3-ENSG00000071655.17	1.0736	-
chr19	3062348	3062351	AES-ENSG00000104964.14	1.0736	-
chr19	3719451	3719458	TJP3-ENSG00000105289.14	1.0736	+
chr19	5205838	5205842	PTPRS-ENSG00000105426.16	1.0736	-
chr19	8485637	8485641	HNRNPM-ENSG00000099783.11	1.0736	+
chr19	10259734	10259735	MRPL4-ENSG00000105364.13	1.0736	+
chr19	11365112	11365115	PLPPR2-ENSG00000105520.10	1.0736	+
chr19	12734341	12734345	TRIR-ENSG00000123144.10	1.0736	-
chr19	12943810	12943814	CALR-ENSG00000179218.13	1.0736	+
chr19	14120520	14120525	ASF1B-ENSG00000105011.8	1.0736	-
chr19	14260047	14260051	AC011509.2-ENSG00000267723.1	1.0736	-
chr19	39507420	39507424	DLL3-ENSG00000090932.10	1.0736	+
chr19	46720171	46720176	STRN4-ENSG00000090372.14	1.0736	-
chr19	48383289	48383295	KDELR1-ENSG00000105438.8	1.0736	-
chr19	48616146	48616150	RPL18-ENSG00000063177.12	1.0736	-
chr19	49107871	49107876	SNRNP70-ENSG00000104852.14	1.0736	+
chr19	55487491	55487492	NAT14-ENSG00000090971.4	1.0736	+
chr2	74528321	74528324	AUP1-ENSG00000115307.16	1.0736	-
chr2	182924947	182924951	NCKAP1-ENSG00000061676.14	1.0736	-
chr2	219541925	219541928	CHPF-ENSG00000123989.13	1.0736	-
chr2	231460542	231460544	NCL-ENSG00000115053.15	1.0736	-
chr20	5173633	5173634	CDS2-ENSG00000101290.13	1.0736	+
chr20	6037342	6037346	CRLS1-ENSG00000088766.11	1.0736	+
chr20	21303347	21303351	XRN2-ENSG00000088930.7	1.0736	+
chr20	23637901	23637905	CST3-ENSG00000101439.8	1.0736	-
chr20	35742201	35742204	RBM39-ENSG00000131051.22	1.0736	-
chr20	36773762	36773764	DSN1-ENSG00000149636.15	1.0736	-
chr20	43458561	43458567	SRSF6-ENSG00000124193.14	1.0736	+
chr20	43458573	43458575	SRSF6-ENSG00000124193.14	1.0736	+
chr20	57408224	57408226	RBM38-ENSG00000132819.16	1.0736	+
chr20	63196668	63196672	YTHDF1-ENSG00000149658.17	1.0736	-
chr22	19766854	19766857	TBX1-ENSG00000184058.13	1.0736	+
chr22	20117591	20117596	RANBP1-ENSG00000099901.16	1.0736	+
chr22	36489152	36489154	FOXRED2-ENSG00000100350.14	1.0736	-
chr22	38220825	38220829	TMEM184B-ENSG00000198792.12	1.0736	-
chr22	38290893	38290897	CSNK1E-ENSG00000213923.11	1.0736	-
chr22	38291403	38291404	CSNK1E-ENSG00000213923.11	1.0736	-
chr22	38291655	38291659	CSNK1E-ENSG00000213923.11	1.0736	-
chr22	38293852	38293854	Z98749.3-ENSG00000283900.1	1.0736	-
chr22	38501255	38501257	DDX17-ENSG00000100201.20	1.0736	-
chr22	38505994	38505996	DDX17-ENSG00000100201.20	1.0736	-
chr22	49960818	49960821	PIM3-ENSG00000198355.4	1.0736	+
chr3	12941745	12941749	IQSEC1-ENSG00000144711.13	1.0736	-
chr3	50288059	50288062	IFRD2-ENSG00000214706.10	1.0736	-
chr3	52529253	52529254	NT5DC2-ENSG00000168268.10	1.0736	-
chr3	75215296	75215301	HNRNPA3P6-ENSG00000213300.5	1.0736	+
chr3	128153484	128153486	EEFSEC-ENSG00000132394.10	1.0736	+
chr4	158906274	158906279	FNIP2-ENSG00000052795.12	1.0736	+
chr5	139561521	139561525	UBE2D2-ENSG00000131508.15	1.0736	+
chr5	154814500	154814503	LARP1-ENSG00000155506.16	1.0736	+
chr5	177311153	177311155	MXD3-ENSG00000213347.10	1.0736	-
chr5	180575024	180575030	CNOT6-ENSG00000113300.11	1.0736	+
chr6	27139491	27139494	HIST1H4I-ENSG00000276180.1	1.0736	+
chr6	27303850	27303854	POM121L2-ENSG00000158553.4	1.0736	-
chr6	35574625	35574630	FKBP5-ENSG00000096060.14	1.0736	-
chr6	44233935	44233938	SLC29A1-ENSG00000112759.16	1.0736	+
chr7	2355075	2355081	EIF3B-ENSG00000106263.17	1.0736	+
chr7	22822726	22822730	TOMM7-ENSG00000196683.10	1.0736	-
chr7	26192581	26192584	HNRNPA2B1-ENSG00000122566.20	1.0736	-
chr7	27141115	27141118	HOXA3-ENSG00000105997.22	1.0736	-
chr7	65954555	65954556	VKORC1L1-ENSG00000196715.5	1.0736	+
chr7	99396519	99396524	PDAP1-ENSG00000106244.12	1.0736	-
chr7	149879591	149879595	ATP6V0E2-ENSG00000171130.17	1.0736	+
chr8	37697738	37697742	ZNF703-ENSG00000183779.6	1.0736	+
chr8	37698042	37698043	ZNF703-ENSG00000183779.6	1.0736	+
chr8	70574498	70574500	TRAM1-ENSG00000067167.7	1.0736	-
chr8	132775382	132775387	PHF20L1-ENSG00000129292.20	1.0736	+
chr9	127804316	127804321	FPGS-ENSG00000136877.14	1.0736	+
chr9	128390482	128390486	URM1-ENSG00000167118.10	1.0736	+
chrX	15844565	15844569	AP1S2-ENSG00000182287.14	1.0736	-
chrX	24465293	24465294	PDK3-ENSG00000067992.12	1.0736	+
chrX	73852218	73852221	XIST-ENSG00000229807.10	1.0736	-
chrX	154399918	154399923	RPL10-ENSG00000147403.16	1.0736	+
chrX	154516182	154516185	FAM3A-ENSG00000071889.16	1.0736	-
chr1	1615163	1615166	AL691432.2-ENSG00000272106.1	1.0736	-
chr1	21728040	21728043	USP48-ENSG00000090686.15	1.0736	-
chr1	26473928	26473930	HMGN2-ENSG00000198830.10	1.0736	+
chr1	26780032	26780035	ARID1A-ENSG00000117713.18	1.0736	+
chr1	26780744	26780745	ARID1A-ENSG00000117713.18	1.0736	+
chr1	28573339	28573343	TRNAU1AP-ENSG00000180098.9	1.0736	+
chr1	29181865	29181870	SRSF4-ENSG00000116350.16	1.0736	-
chr1	35190922	35190927	SFPQ-ENSG00000116560.10	1.0736	-
chr1	39575981	39575987	PABPC4-ENSG00000090621.13	1.0736	-
chr1	45511096	45511100	PRDX1-ENSG00000117450.13	1.0736	-
chr1	53220784	53220788	AL606760.3-ENSG00000259818.1	1.0736	+
chr1	54883780	54883784	DHCR24-ENSG00000116133.11	1.0736	-
chr1	68126115	68126116	WLS-ENSG00000116729.13	1.0736	-
chr1	90851532	90851534	AL590094.1-ENSG00000233593.8	1.0736	-
chr1	91712579	91712580	TGFBR3-ENSG00000069702.10	1.0736	-
chr1	93346366	93346371	DR1-ENSG00000117505.12	1.0736	+
chr1	112616883	112616885	ST7L-ENSG00000007341.18	1.0736	-
chr1	114625451	114625454	DENND2C-ENSG00000175984.14	1.0736	-
chr1	114706193	114706197	NRAS-ENSG00000213281.4	1.0736	-
chr1	155195140	155195144	AC234582.1-ENSG00000231064.7	1.0736	+
chr1	156591806	156591807	NAXE-ENSG00000163382.11	1.0736	+
chr1	160279819	160279824	AL139011.2,PEX19-ENSG00000258465.6,ENSG00000162735.18,AL139011.2-ENSG00000258465.6	1.0736	-
chr1	169795151	169795157	C1orf112-ENSG00000000460.16	1.0736	+
chr1	179918527	179918529	TOR1AIP1-ENSG00000143337.18	1.0736	+
chr1	204404488	204404490	PPP1R15B-ENSG00000158615.8	1.0736	-
chr1	207752273	207752275	CD46-ENSG00000117335.19	1.0736	+
chr1	211829215	211829217	LPGAT1-ENSG00000123684.12	1.0736	-
chr1	225920155	225920159	AL117348.2-ENSG00000255835.1	1.0736	-
chr1	231603044	231603046	LINC00582-ENSG00000229228.1	1.0736	-
chr1	234607706	234607710	IRF2BP2-ENSG00000168264.10	1.0736	-
chr1	244450556	244450560	ADSS-ENSG00000035687.9	1.0736	-
chr1	244461536	244461537	CATSPERE-ENSG00000179397.17	1.0736	+
chr10	68757408	68757414	CCAR1-ENSG00000060339.13	1.0736	+
chr10	73233177	73233178	DNAJC9-ENSG00000213551.4	1.0736	-
chr10	116882115	116882119	SHTN1-ENSG00000187164.19	1.0736	-
chr10	116901613	116901615	SHTN1-ENSG00000187164.19	1.0736	-
chr10	119596889	119596891	TIAL1-ENSG00000151923.17	1.0736	-
chr11	63976266	63976269	AP000721.1-ENSG00000256100.1	1.0736	+
chr11	64764794	64764797	SF1-ENSG00000168066.20	1.0736	-
chr11	65084030	65084032	CDCA5-ENSG00000146670.9	1.0736	-
chr11	65921473	65921475	DRAP1-ENSG00000175550.7	1.0736	+
chr11	66858388	66858392	LRFN4-ENSG00000173621.8	1.0736	+
chr11	71435330	71435332	DHCR7-ENSG00000172893.15	1.0736	-
chr11	88612900	88612902	GRM5-ENSG00000168959.14	1.0736	-
chr11	134345261	134345263	GLB1L2-ENSG00000149328.14	1.0736	+
chr12	26965750	26965752	FGFR1OP2-ENSG00000111790.13	1.0736	+
chr12	49764484	49764489	TMBIM6-ENSG00000139644.12	1.0736	+
chr12	51996471	51996473	ACVR1B-ENSG00000135503.12	1.0736	+
chr12	53463193	53463195	AC023509.1,PCBP2-ENSG00000257379.1,ENSG00000197111.15	1.0736	+
chr12	57750568	57750572	CDK4-ENSG00000135446.16	1.0736	-
chr12	93409605	93409607	UBE2N-ENSG00000177889.9	1.0736	-
chr12	93565572	93565575	SOCS2-AS1-ENSG00000246985.7	1.0736	-
chr12	104265838	104265842	TXNRD1-ENSG00000198431.15	1.0736	+
chr12	110614210	110614212	TCTN1-ENSG00000204852.15	1.0736	+
chr12	120197578	120197580	RPLP0-ENSG00000089157.15	1.0736	-
chr12	132672813	132672817	POLE-ENSG00000177084.16	1.0736	-
chr13	36828351	36828352	RFXAP-ENSG00000133111.3	1.0736	+
chr13	38362161	38362163	UFM1-ENSG00000120686.11	1.0736	+
chr13	42235654	42235655	DGKH-ENSG00000102780.16	1.0736	+
chr13	79405808	79405809	RBM26-ENSG00000139746.15	1.0736	-
chr13	79405845	79405849	RBM26-ENSG00000139746.15	1.0736	-
chr14	55651533	55651534	KTN1,Y_RNA-ENSG00000126777.17,ENSG00000200742.1	1.0736	+
chr14	64504075	64504079	ZBTB25-ENSG00000089775.11	1.0736	-
chr14	65102131	65102133	MAX-ENSG00000125952.18	1.0736	-
chr14	74099614	74099616	LIN52-ENSG00000205659.10	1.0736	+
chr14	101926278	101926280	PPP2R5C-ENSG00000078304.19	1.0736	+
chr15	44561537	44561542	EIF3J-ENSG00000104131.12	1.0736	+
chr15	68779947	68779953	ANP32A-ENSG00000140350.15	1.0736	-
chr15	74630927	74630931	EDC3-ENSG00000179151.11	1.0736	-
chr15	75340126	75340129	COMMD4-ENSG00000140365.15	1.0736	+
chr15	85580988	85580994	AKAP13-ENSG00000170776.21	1.0736	+
chr15	92898015	92898020	AC013394.1,LINC01578-ENSG00000279765.3,ENSG00000272888.5,AC013394.1-ENSG00000279765.3	1.0736	+
chr16	3119947	3119948	ZNF205-ENSG00000122386.10	1.0736	+
chr16	3496356	3496359	AC004224.1,AC004224.2-ENSG00000240311.1,ENSG00000263212.2	1.0736	+
chr16	30669395	30669398	FBRS-ENSG00000156860.15	1.0736	+
chr16	30728957	30728961	AC106886.5,SRCAP-ENSG00000282034.1,ENSG00000080603.16	1.0736	+
chr16	30784231	30784234	ZNF629-ENSG00000102870.5	1.0736	-
chr16	31078473	31078476	ZNF646-ENSG00000167395.10	1.0736	+
chr16	84773493	84773495	USP10-ENSG00000103194.15	1.0736	+
chr16	88643431	88643434	CYBA-ENSG00000051523.10	1.0736	-
chr17	7311616	7311618	EIF5A-ENSG00000132507.17	1.0736	+
chr17	7311859	7311863	EIF5A-ENSG00000132507.17	1.0736	+
chr17	8379326	8379327	AC135178.2-ENSG00000263809.1	1.0736	-
chr17	8379377	8379380	AC135178.2-ENSG00000263809.1	1.0736	-
chr17	8379513	8379517	AC135178.2-ENSG00000263809.1	1.0736	-
chr17	16439357	16439358	LRRC75A-AS1-ENSG00000175061.17	1.0736	+
chr17	28561457	28561462	AC005726.2,PIGS-ENSG00000258472.8,ENSG00000087111.20,AC005726.2-ENSG00000258472.8	1.0736	-
chr17	41819672	41819676	FKBP10-ENSG00000141756.18	1.0736	+
chr17	42536611	42536614	AC067852.1,NAGLU-ENSG00000266929.1,ENSG00000108784.9	1.0736	+
chr17	48617899	48617903	HOXB7-ENSG00000260027.4	1.0736	-
chr17	67825829	67825831	BPTF-ENSG00000171634.16	1.0736	+
chr17	80112889	80112892	GAA-ENSG00000171298.12	1.0736	+
chr17	80454711	80454713	AC120024.1-ENSG00000260369.2	1.0736	-
chr18	23568948	23568951	NPC1-ENSG00000141458.12	1.0736	-
chr18	28176977	28176979	CDH2-ENSG00000170558.8	1.0736	-
chr18	35339119	35339122	ZNF24-ENSG00000172466.15	1.0736	-
chr18	35339206	35339209	ZNF24-ENSG00000172466.15	1.0736	-
chr18	36177538	36177543	ELP2-ENSG00000134759.13	1.0736	+
chr18	36177863	36177866	ELP2-ENSG00000134759.13	1.0736	+
chr18	74597100	74597104	LINC00909-ENSG00000264247.1	1.0736	-
chr19	1273581	1273585	CIRBP-ENSG00000099622.13	1.0736	+
chr19	2430090	2430092	LMNB2-ENSG00000176619.12	1.0736	-
chr19	3980925	3980927	EEF2-ENSG00000167658.15	1.0736	-
chr19	7293846	7293849	INSR-ENSG00000171105.13	1.0736	-
chr19	7962896	7962897	ELAVL1-ENSG00000066044.14	1.0736	-
chr19	10334232	10334233	ICAM3-ENSG00000076662.9	1.0736	-
chr19	10334239	10334242	ICAM3-ENSG00000076662.9	1.0736	-
chr19	10391178	10391181	CDC37-ENSG00000105401.8	1.0736	-
chr19	10391551	10391557	CDC37-ENSG00000105401.8	1.0736	-
chr19	11364896	11364902	PLPPR2-ENSG00000105520.10	1.0736	+
chr19	11365234	11365238	PLPPR2-ENSG00000105520.10	1.0736	+
chr19	17933591	17933596	CCDC124-ENSG00000007080.10	1.0736	+
chr19	18356433	18356435	PGPEP1-ENSG00000130517.13	1.0736	+
chr19	48615449	48615453	RPL18-ENSG00000063177.12	1.0736	-
chr19	50477943	50477945	EMC10-ENSG00000161671.16	1.0736	+
chr19	50798461	50798463	C19orf48-ENSG00000167747.14	1.0736	-
chr2	11551718	11551721	GREB1-ENSG00000196208.13	1.0736	+
chr2	74461660	74461663	MOGS-ENSG00000115275.11	1.0736	-
chr2	86765989	86765992	RMND5A-ENSG00000153561.12	1.0736	+
chr2	112541442	112541445	TTL-ENSG00000114999.7	1.0736	+
chr2	131093284	131093288	FAM168B-ENSG00000152102.17	1.0736	-
chr2	151248652	151248654	RBM43-ENSG00000184898.6	1.0736	-
chr2	203521369	203521373	RAPH1-ENSG00000173166.17	1.0736	-
chr2	231071164	231071167	PSMD1-ENSG00000173692.12	1.0736	+
chr2	231455428	231455430	NCL-ENSG00000115053.15	1.0736	-
chr2	231455445	231455447	NCL-ENSG00000115053.15	1.0736	-
chr20	13784570	13784573	ESF1-ENSG00000089048.14	1.0736	-
chr20	43689493	43689495	MYBL2-ENSG00000101057.15	1.0736	+
chr20	45857109	45857110	ACOT8-ENSG00000101473.16	1.0736	-
chr20	62861603	62861605	TCFL5-ENSG00000101190.12	1.0736	-
chr20	63283567	63283569	ARFGAP1-ENSG00000101199.12	1.0736	+
chr20	63978864	63978866	SAMD10-ENSG00000130590.13	1.0736	-
chr21	26170001	26170004	APP-ENSG00000142192.20	1.0736	-
chr21	29073602	29073604	CCT8-ENSG00000156261.12	1.0736	-
chr21	39348029	39348031	HMGN1-ENSG00000205581.10	1.0736	-
chr21	43753684	43753686	PDXK-ENSG00000160209.18	1.0736	+
chr21	46553149	46553153	DIP2A-ENSG00000160305.17	1.0736	+
chr22	28164061	28164063	TTC28-ENSG00000100154.14	1.0736	-
chr22	28740337	28740339	CHEK2-ENSG00000183765.20	1.0736	-
chr22	31105237	31105242	SELENOM-ENSG00000198832.10	1.0736	-
chr22	37193872	37193875	C1QTNF6-ENSG00000133466.13	1.0736	-
chr22	38292439	38292443	Z98749.3-ENSG00000283900.1	1.0736	-
chr22	38498611	38498615	DDX17-ENSG00000100201.20	1.0736	-
chr22	39376178	39376181	SYNGR1-ENSG00000100321.14	1.0736	+
chr3	40534603	40534606	ZNF621-ENSG00000172888.11	1.0736	+
chr3	48695086	48695089	IP6K2-ENSG00000068745.14	1.0736	-
chr3	52537368	52537371	SMIM4-ENSG00000168273.7	1.0736	+
chr3	105574974	105574976	ALCAM-ENSG00000170017.12	1.0736	+
chr3	122371758	122371762	CCDC58-ENSG00000160124.9	1.0736	-
chr3	127604701	127604703	MCM2-ENSG00000073111.13	1.0736	+
chr3	156540569	156540572	SSR3-ENSG00000114850.6	1.0736	-
chr4	1694806	1694811	SLBP-ENSG00000163950.12	1.0736	-
chr4	1696214	1696218	SLBP-ENSG00000163950.12	1.0736	-
chr4	8269989	8269992	HTRA3-ENSG00000170801.9	1.0736	+
chr4	40077947	40077948	N4BP2,RNU6-1112P-ENSG00000078177.13,ENSG00000200455.1	1.0736	+
chr4	62105659	62105662	ADGRL3-AS1,RPS15AP17-ENSG00000248692.5,ENSG00000225405.3	1.0736	-
chr4	75724665	75724667	USO1-ENSG00000138768.14	1.0736	+
chr4	78057963	78057967	FRAS1-ENSG00000138759.18	1.0736	+
chr4	87047412	87047414	AFF1-ENSG00000172493.20	1.0736	+
chr4	146831322	146831323	TTC29-ENSG00000137473.17	1.0736	-
chr5	61539728	61539730	ZSWIM6-ENSG00000130449.5	1.0736	+
chr5	62386051	62386054	KIF2A-ENSG00000068796.16	1.0736	+
chr5	64723483	64723487	SREK1IP1-ENSG00000153006.15	1.0736	-
chr5	66603012	66603013	MAST4-ENSG00000069020.18	1.0736	+
chr5	134604249	134604252	SAR1B-ENSG00000152700.13	1.0736	-
chr5	134893505	134893508	TXNDC15-ENSG00000113621.14	1.0736	+
chr5	176378716	176378719	ARL10-ENSG00000175414.6	1.0736	+
chr5	177310730	177310732	MXD3-ENSG00000213347.10	1.0736	-
chr5	177310953	177310957	MXD3-ENSG00000213347.10	1.0736	-
chr5	177432064	177432065	GRK6-ENSG00000198055.10	1.0736	+
chr5	179616651	179616654	HNRNPH1-ENSG00000169045.17	1.0736	-
chr5	179619263	179619266	HNRNPH1-ENSG00000169045.17	1.0736	-
chr5	179622828	179622830	HNRNPH1-ENSG00000169045.17	1.0736	-
chr5	179776751	179776753	MAML1-ENSG00000161021.12	1.0736	+
chr5	180575042	180575046	CNOT6-ENSG00000113300.11	1.0736	+
chr6	24720434	24720438	C6orf62-ENSG00000112308.12	1.0736	-
chr6	34420279	34420281	RPS10,RPS10-NUDT3-ENSG00000124614.13,ENSG00000270800.2	1.0736	-
chr6	89854813	89854816	CASP8AP2-ENSG00000118412.12	1.0736	+
chr6	89854862	89854865	CASP8AP2-ENSG00000118412.12	1.0736	+
chr6	97229479	97229482	MMS22L-ENSG00000146263.11	1.0736	-
chr6	111259499	111259503	MFSD4B-ENSG00000173214.5	1.0736	+
chr6	113971101	113971103	HDAC2-ENSG00000196591.11	1.0736	-
chr6	118894386	118894390	ASF1A-ENSG00000111875.7	1.0736	+
chr6	122471741	122471745	SERINC1-ENSG00000111897.6	1.0736	-
chr6	138107417	138107421	PERP-ENSG00000112378.11	1.0736	-
chr7	23521835	23521837	TRA2A-ENSG00000164548.10	1.0736	-
chr7	55019310	55019314	EGFR-ENSG00000146648.17	1.0736	+
chr7	73536709	73536711	BCL7B-ENSG00000106635.7	1.0736	-
chr7	73578492	73578494	TBL2-ENSG00000106638.15	1.0736	-
chr7	100158648	100158652	C7orf43-ENSG00000146826.16	1.0736	-
chr7	105891486	105891487	CDHR3-ENSG00000128536.15	1.0736	+
chr8	30082465	30082469	SARAF-ENSG00000133872.13	1.0736	-
chr8	47976953	47976956	MCM4-ENSG00000104738.16	1.0736	+
chr8	86560827	86560831	CPNE3-ENSG00000085719.12	1.0736	+
chr9	2811522	2811526	PUM3-ENSG00000080608.9	1.0736	-
chr9	72360978	72360982	ZFAND5-ENSG00000107372.12	1.0736	-
chr9	126883827	126883830	ZBTB34-ENSG00000177125.5	1.0736	+
chr9	127813788	127813792	FPGS-ENSG00000136877.14	1.0736	+
chr9	128122932	128122933	PTGES2-ENSG00000148334.14	1.0736	-
chr9	128343266	128343269	SLC27A4-ENSG00000167114.12	1.0736	+
chr9	129040490	129040494	MIGA2-ENSG00000148343.18	1.0736	+
chr9	129178220	129178223	IER5L-ENSG00000188483.7	1.0736	-
chr9	131496640	131496643	PRRC2B-ENSG00000130723.18	1.0736	+
chr9	136245686	136245688	QSOX2-ENSG00000165661.16	1.0736	-
chrX	15792120	15792124	ZRSR2-ENSG00000169249.12	1.0736	+
chrX	24076311	24076315	EIF2S3-ENSG00000130741.10	1.0736	+
chrX	24768639	24768645	POLA1-ENSG00000101868.10	1.0736	+
chrX	41335947	41335950	DDX3X-ENSG00000215301.9	1.0736	+
chrX	101412722	101412726	HNRNPH2-ENSG00000126945.8	1.0736	+
chrX	112840514	112840516	AMOT-ENSG00000126016.15	1.0736	-
chrX	132580196	132580198	RNU6-98P-ENSG00000206900.1	1.0736	-
chrX	151405074	151405077	VMA21-ENSG00000160131.13	1.0736	+
chr1	1804466	1804472	GNB1-ENSG00000078369.17	0.8052	-
chr1	8353813	8353817	RERE-ENSG00000142599.17	0.8052	-
chr1	8863310	8863314	ENO1-ENSG00000074800.13	0.8052	-
chr1	9596892	9596896	TMEM201-ENSG00000188807.12	0.8052	+
chr1	9729989	9729990	CLSTN1-ENSG00000171603.16	0.8052	-
chr1	11654907	11654909	FBXO44-ENSG00000132879.13	0.8052	+
chr1	15935858	15935861	SPEN-ENSG00000065526.10	0.8052	+
chr1	15940391	15940392	SPEN-ENSG00000065526.10	0.8052	+
chr1	16294905	16294908	FBXO42-ENSG00000037637.10	0.8052	-
chr1	23795477	23795479	LYPLA2-ENSG00000011009.10	0.8052	+
chr1	25246650	25246652	RSRP1-ENSG00000117616.17	0.8052	-
chr1	25446766	25446770	TMEM57-ENSG00000204178.9	0.8052	+
chr1	26766289	26766292	ARID1A-ENSG00000117713.18	0.8052	+
chr1	26946289	26946293	NUDC-ENSG00000090273.13	0.8052	+
chr1	27666211	27666213	IFI6-ENSG00000126709.14	0.8052	-
chr1	29326326	29326330	PTPRU-ENSG00000060656.19	0.8052	+
chr1	30869522	30869523	SDC3-ENSG00000162512.15	0.8052	-
chr1	32336116	32336118	MARCKSL1-ENSG00000175130.6	0.8052	-
chr1	33012210	33012212	AK2-ENSG00000004455.16	0.8052	-
chr1	36464224	36464225	MRPS15-ENSG00000116898.11	0.8052	-
chr1	39034535	39034537	NDUFS5-ENSG00000168653.10	0.8052	+
chr1	40225813	40225816	RLF-ENSG00000117000.8	0.8052	+
chr1	41009454	41009455	CTPS1-ENSG00000171793.13	0.8052	+
chr1	53220758	53220762	AL606760.3-ENSG00000259818.1	0.8052	+
chr1	62439813	62439814	USP1-ENSG00000162607.12	0.8052	+
chr1	62450403	62450404	USP1-ENSG00000162607.12	0.8052	+
chr1	70221604	70221607	SRSF11-ENSG00000116754.13	0.8052	+
chr1	81801609	81801611	ADGRL2-ENSG00000117114.19	0.8052	+
chr1	89995246	89995247	ZNF326-ENSG00000162664.16	0.8052	+
chr1	93346149	93346152	DR1-ENSG00000117505.12	0.8052	+
chr1	93346415	93346418	DR1-ENSG00000117505.12	0.8052	+
chr1	93353901	93353904	DR1-ENSG00000117505.12	0.8052	+
chr1	110022411	110022414	AHCYL1-ENSG00000168710.17	0.8052	+
chr1	111542126	111542128	TMIGD3-ENSG00000121933.18	0.8052	-
chr1	114726232	114726236	CSDE1-ENSG00000009307.15	0.8052	-
chr1	116373294	116373295	ATP1A1-ENSG00000163399.15	0.8052	+
chr1	144461499	144461502	NBPF15-ENSG00000266338.6	0.8052	-
chr1	147242680	147242683	AC242426.4,CHD1L-ENSG00000273071.1,ENSG00000131778.18	0.8052	+
chr1	148308976	148308980	LINC01138-ENSG00000274020.2	0.8052	-
chr1	149740274	149740276	AC243772.3-ENSG00000234232.7	0.8052	-
chr1	149943508	149943509	OTUD7B-ENSG00000264522.5	0.8052	-
chr1	150294191	150294193	MRPS21-ENSG00000266472.5	0.8052	+
chr1	151248639	151248642	PIP5K1A-ENSG00000143398.19	0.8052	+
chr1	154170446	154170447	TPM3-ENSG00000143549.19	0.8052	-
chr1	154983992	154983993	FLAD1-ENSG00000160688.18	0.8052	+
chr1	155341976	155341980	ASH1L-ENSG00000116539.12	0.8052	-
chr1	155659543	155659545	AL353807.3-ENSG00000246203.2	0.8052	-
chr1	155675082	155675084	YY1AP1-ENSG00000163374.19	0.8052	-
chr1	155679240	155679241	YY1AP1-ENSG00000163374.19	0.8052	-
chr1	155934386	155934389	KIAA0907-ENSG00000132680.10	0.8052	-
chr1	156009549	156009551	SSR2-ENSG00000163479.13	0.8052	-
chr1	156035791	156035794	UBQLN4-ENSG00000160803.7	0.8052	-
chr1	156743257	156743261	HDGF-ENSG00000143321.18	0.8052	-
chr1	160279601	160279604	AL139011.2,PEX19-ENSG00000258465.6,ENSG00000162735.18,AL139011.2-ENSG00000258465.6	0.8052	-
chr1	165649903	165649904	MGST3-ENSG00000143198.12	0.8052	+
chr1	166849148	166849150	POGK-ENSG00000143157.11	0.8052	+
chr1	168263480	168263481	RNU6-1310P-ENSG00000206880.1	0.8052	-
chr1	193097747	193097751	GLRX2-ENSG00000023572.8	0.8052	-
chr1	203739741	203739743	ATP2B4-ENSG00000058668.14	0.8052	+
chr1	204410250	204410254	PPP1R15B-ENSG00000158615.8	0.8052	-
chr1	205715429	205715433	NUCKS1-ENSG00000069275.12	0.8052	-
chr1	205749520	205749523	NUCKS1-ENSG00000069275.12	0.8052	-
chr1	225924167	225924169	AL117348.2-ENSG00000255835.1	0.8052	-
chr1	226402366	226402368	PARP1-ENSG00000143799.12	0.8052	-
chr1	235109941	235109943	TOMM20-ENSG00000173726.10	0.8052	-
chr1	235128714	235128717	TOMM20-ENSG00000173726.10	0.8052	-
chr1	236902424	236902426	MTR-ENSG00000116984.12	0.8052	+
chr1	244450713	244450715	ADSS-ENSG00000035687.9	0.8052	-
chr10	28533998	28534000	WAC-ENSG00000095787.21	0.8052	+
chr10	28682640	28682643	BAMBI-ENSG00000095739.10	0.8052	+
chr10	45789187	45789189	WASHC2C-ENSG00000172661.17	0.8052	+
chr10	54877985	54877990	PCDH15-ENSG00000150275.17	0.8052	-
chr10	68522816	68522819	SLC25A16-ENSG00000122912.14	0.8052	-
chr10	68983520	68983522	DDX21-ENSG00000165732.12	0.8052	+
chr10	71818710	71818713	PSAP-ENSG00000197746.13	0.8052	-
chr10	73733637	73733640	GLUD1P3-ENSG00000250959.2	0.8052	+
chr10	80172857	80172859	ANXA11-ENSG00000122359.17	0.8052	-
chr10	80205419	80205421	ANXA11-ENSG00000122359.17	0.8052	-
chr10	91865080	91865083	TNKS2-ENSG00000107854.5	0.8052	+
chr10	96521726	96521727	TM9SF3-ENSG00000077147.14	0.8052	-
chr10	98446858	98446860	HPS1-ENSG00000107521.18	0.8052	-
chr10	99610576	99610580	SLC25A28-ENSG00000155287.10	0.8052	-
chr10	100237013	100237015	CWF19L1-ENSG00000095485.17	0.8052	-
chr10	102470033	102470035	MFSD13A-ENSG00000138111.14	0.8052	+
chr10	102480551	102480555	ACTR1A-ENSG00000138107.12	0.8052	-
chr10	103661126	103661128	SH3PXD2A-ENSG00000107957.16	0.8052	-
chr10	119036232	119036234	EIF3A-ENSG00000107581.12	0.8052	-
chr11	679767	679768	DEAF1-ENSG00000177030.16	0.8052	-
chr11	2396992	2396994	CD81-ENSG00000110651.11	0.8052	+
chr11	2397116	2397119	CD81-ENSG00000110651.11	0.8052	+
chr11	9138879	9138880	DENND5A-ENSG00000184014.7	0.8052	-
chr11	36274709	36274713	COMMD9-ENSG00000110442.11	0.8052	-
chr11	57712729	57712732	TMX2,TMX2-CTNND1-ENSG00000213593.9,ENSG00000254462.1	0.8052	+
chr11	65077634	65077638	CDCA5-ENSG00000146670.9	0.8052	-
chr11	65341000	65341002	DPF2-ENSG00000133884.9	0.8052	+
chr11	65855364	65855365	CFL1-ENSG00000172757.12	0.8052	-
chr11	67047738	67047739	SYT12-ENSG00000173227.13	0.8052	+
chr11	67398979	67398982	PPP1CA-ENSG00000172531.14	0.8052	-
chr11	75572031	75572035	SERPINH1-ENSG00000149257.13	0.8052	+
chr11	86245039	86245042	EED-ENSG00000074266.19	0.8052	+
chr11	93736154	93736156	TAF1D-ENSG00000166012.16	0.8052	-
chr11	107791715	107791722	SLC35F2-ENSG00000110660.14	0.8052	-
chr11	112085251	112085252	TIMM8B-ENSG00000150779.11	0.8052	-
chr11	118748708	118748712	DDX6-ENSG00000110367.11	0.8052	-
chr11	125612639	125612643	STT3A-ENSG00000134910.12	0.8052	+
chr11	130122371	130122373	APLP2-ENSG00000084234.16	0.8052	+
chr12	6600577	6600580	CHD4-ENSG00000111642.14	0.8052	-
chr12	6679106	6679108	ZNF384-ENSG00000126746.17	0.8052	-
chr12	6748170	6748172	MLF2-ENSG00000089693.10	0.8052	-
chr12	6983503	6983505	LPCAT3-ENSG00000111684.10	0.8052	-
chr12	22687758	22687759	ETNK1-ENSG00000139163.15	0.8052	+
chr12	31592069	31592071	DENND5B-AS1-ENSG00000255867.1	0.8052	+
chr12	50120363	50120367	AC074032.1,COX14-ENSG00000272368.2,ENSG00000178449.8	0.8052	+
chr12	50456696	50456700	LARP4-ENSG00000161813.21	0.8052	+
chr12	54241508	54241512	CBX5-ENSG00000094916.15	0.8052	-
chr12	55822735	55822736	AC023055.1,DNAJC14-ENSG00000257390.5,ENSG00000135392.15	0.8052	-
chr12	56104668	56104670	AC034102.2-ENSG00000257411.1	0.8052	+
chr12	56229670	56229673	NABP2-ENSG00000139579.12	0.8052	+
chr12	56314715	56314719	AC073896.1-ENSG00000144785.8	0.8052	-
chr12	57055790	57055792	NEMP1-ENSG00000166881.9	0.8052	-
chr12	65965919	65965922	HMGA2-ENSG00000149948.13	0.8052	+
chr12	76068439	76068443	NAP1L1-ENSG00000187109.13	0.8052	-
chr12	76068548	76068552	NAP1L1-ENSG00000187109.13	0.8052	-
chr12	110281836	110281838	ATP2A2-ENSG00000174437.16	0.8052	+
chr12	110346918	110346919	ATP2A2-ENSG00000174437.16	0.8052	+
chr12	123671210	123671213	TCTN2-ENSG00000168778.11	0.8052	+
chr12	132570408	132570411	FBRSL1-ENSG00000112787.12	0.8052	+
chr13	27621456	27621459	POLR1D-ENSG00000186184.16	0.8052	+
chr13	32526723	32526726	N4BP2L2-ENSG00000244754.8	0.8052	-
chr13	43969030	43969033	AL512506.3,DGKZP1,LINC00284-ENSG00000281883.1,ENSG00000179611.3,ENSG00000233725.7	0.8052	+
chr13	49699929	49699932	KPNA3-ENSG00000102753.9	0.8052	-
chr13	52465447	52465450	CKAP2-ENSG00000136108.14	0.8052	+
chr13	52475763	52475767	CKAP2-ENSG00000136108.14	0.8052	+
chr13	94602013	94602014	GPR180-ENSG00000152749.7	0.8052	+
chr13	99501632	99501634	TM9SF2-ENSG00000125304.8	0.8052	+
chr13	106567856	106567860	ARGLU1-ENSG00000134884.13	0.8052	-
chr14	23034816	23034818	PSMB5-ENSG00000100804.18	0.8052	-
chr14	23066912	23066914	ACIN1-ENSG00000100813.14	0.8052	-
chr14	23071491	23071493	ACIN1-ENSG00000100813.14	0.8052	-
chr14	45096382	45096385	PRPF39-ENSG00000185246.17	0.8052	+
chr14	55271405	55271408	FBXO34-ENSG00000178974.9	0.8052	+
chr14	61695649	61695653	HIF1A-ENSG00000100644.16	0.8052	+
chr14	65076196	65076198	MAX-ENSG00000125952.18	0.8052	-
chr14	69769464	69769468	SRSF5-ENSG00000100650.15	0.8052	+
chr14	75126177	75126180	NEK9-ENSG00000119638.12	0.8052	-
chr14	75147711	75147713	TMED10-ENSG00000170348.8	0.8052	-
chr14	88577993	88577995	ZC3H14-ENSG00000100722.18	0.8052	+
chr14	91509692	91509696	PPP4R3A-ENSG00000100796.17	0.8052	-
chr14	103657630	103657634	AL139300.1,KLC1-ENSG00000256500.5,ENSG00000126214.21	0.8052	+
chr14	104755725	104755727	SIVA1-ENSG00000184990.12	0.8052	+
chr15	25371425	25371429	UBE3A-ENSG00000114062.18	0.8052	-
chr15	34229792	34229794	EMC4-ENSG00000128463.12	0.8052	+
chr15	36613591	36613592	AC103988.2,C15orf41-ENSG00000261635.2,ENSG00000186073.11	0.8052	+
chr15	43793854	43793858	SERF2-ENSG00000140264.19	0.8052	+
chr15	74893256	74893260	MPI-ENSG00000178802.17	0.8052	+
chr15	77046792	77046793	TSPAN3-ENSG00000140391.14	0.8052	-
chr15	79897002	79897004	MTHFS,ST20-MTHFS-ENSG00000136371.10,ENSG00000259332.3	0.8052	-
chr15	83138314	83138317	HDGFL3-ENSG00000166503.8	0.8052	-
chr15	85581095	85581098	AKAP13-ENSG00000170776.21	0.8052	+
chr15	89292701	89292703	FANCI-ENSG00000140525.17	0.8052	+
chr15	89834898	89834902	C15orf38-AP3S2-ENSG00000250021.7	0.8052	-
chr15	90088711	90088712	IDH2-ENSG00000182054.9	0.8052	-
chr15	90232306	90232310	CIB1-ENSG00000185043.10	0.8052	-
chr16	1770992	1770993	NME3-ENSG00000103024.7	0.8052	-
chr16	2520143	2520145	AC093525.2-ENSG00000260272.1	0.8052	+
chr16	3196168	3196172	AJ003147.2-ENSG00000262668.1	0.8052	+
chr16	11870685	11870688	GSPT1-ENSG00000103342.12	0.8052	-
chr16	23587304	23587305	NDUFAB1-ENSG00000004779.9	0.8052	-
chr16	28098088	28098092	XPO6-ENSG00000169180.11	0.8052	-
chr16	29988315	29988318	TAOK2-ENSG00000149930.17	0.8052	+
chr16	54925181	54925183	CRNDE-ENSG00000245694.9	0.8052	-
chr16	66621285	66621289	CMTM4-ENSG00000183723.12	0.8052	-
chr16	66803051	66803052	NAE1-ENSG00000159593.14	0.8052	-
chr16	67279807	67279810	PLEKHG4-ENSG00000196155.12	0.8052	+
chr16	67871260	67871262	NUTF2-ENSG00000102898.11	0.8052	+
chr16	75647959	75647964	TERF2IP-ENSG00000166848.5	0.8052	+
chr16	87414458	87414462	ZCCHC14-ENSG00000140948.11	0.8052	-
chr17	5384235	5384239	RABEP1-ENSG00000029725.16	0.8052	+
chr17	7251596	7251600	AC003688.1-ENSG00000262302.1	0.8052	-
chr17	17506301	17506303	PEMT-ENSG00000133027.17	0.8052	-
chr17	17576940	17576944	PEMT-ENSG00000133027.17	0.8052	-
chr17	17576953	17576956	PEMT-ENSG00000133027.17	0.8052	-
chr17	19343248	19343252	B9D1-ENSG00000108641.14	0.8052	-
chr17	39997450	39997453	PSMD3-ENSG00000108344.14	0.8052	+
chr17	41976497	41976499	DNAJC7-ENSG00000168259.14	0.8052	-
chr17	42024472	42024476	NKIRAS2-ENSG00000168256.17	0.8052	+
chr17	42125110	42125113	AC099811.2,RAB5C-ENSG00000267261.5,ENSG00000108774.14,RAB5C-ENSG00000108774.14	0.8052	-
chr17	43190640	43190643	NBR1-ENSG00000188554.13	0.8052	+
chr17	44854608	44854610	EFTUD2-ENSG00000108883.12	0.8052	-
chr17	48576323	48576327	HOXB4-ENSG00000182742.5	0.8052	-
chr17	48928645	48928649	UBE2Z-ENSG00000159202.17	0.8052	+
chr17	49049588	49049590	IGF2BP1-ENSG00000159217.9	0.8052	+
chr17	57998211	57998215	AC015813.2-ENSG00000266086.1	0.8052	-
chr17	58003097	58003100	AC015813.2-ENSG00000266086.1	0.8052	-
chr17	60600348	60600350	PPM1D-ENSG00000170836.11	0.8052	+
chr17	63832922	63832924	SMARCD2-ENSG00000108604.15	0.8052	-
chr17	64501761	64501763	DDX5-ENSG00000108654.13	0.8052	-
chr17	73284249	73284251	CDC42EP4-ENSG00000179604.9	0.8052	-
chr17	75320286	75320290	GRB2-ENSG00000177885.13	0.8052	-
chr18	9134221	9134224	AP005263.1,NDUFV2-ENSG00000265257.5,ENSG00000178127.12	0.8052	+
chr18	57611691	57611695	NARS-ENSG00000134440.11	0.8052	-
chr18	79973618	79973620	TXNL4A-ENSG00000141759.14	0.8052	-
chr19	582755	582756	BSG-ENSG00000172270.18	0.8052	+
chr19	1980906	1980910	CSNK1G2-ENSG00000133275.15	0.8052	+
chr19	2271819	2271820	AC005258.1-ENSG00000273734.1	0.8052	+
chr19	2272729	2272732	AC005258.1-ENSG00000273734.1	0.8052	+
chr19	5691559	5691563	RPL36-ENSG00000130255.12	0.8052	+
chr19	5699102	5699105	LONP1-ENSG00000196365.11	0.8052	-
chr19	8486011	8486013	HNRNPM-ENSG00000099783.11	0.8052	+
chr19	10180798	10180802	DNMT1-ENSG00000130816.14	0.8052	-
chr19	10223147	10223148	DNMT1,S1PR2-ENSG00000130816.14,ENSG00000267534.2	0.8052	-
chr19	10259954	10259957	MRPL4-ENSG00000105364.13	0.8052	+
chr19	11010407	11010409	SMARCA4-ENSG00000127616.17	0.8052	+
chr19	11361321	11361322	PLPPR2-ENSG00000105520.10	0.8052	+
chr19	11365040	11365043	PLPPR2-ENSG00000105520.10	0.8052	+
chr19	13104986	13104990	TRMT1-ENSG00000104907.12	0.8052	-
chr19	17245217	17245218	AC010646.1,NR2F6-ENSG00000269095.1,ENSG00000160113.5	0.8052	-
chr19	18565005	18565007	KXD1-ENSG00000105700.10	0.8052	+
chr19	19527331	19527332	AC011448.1,NDUFA13-ENSG00000258674.5,ENSG00000186010.18	0.8052	+
chr19	39469118	39469122	SUPT5H-ENSG00000196235.13	0.8052	+
chr19	39472825	39472827	SUPT5H-ENSG00000196235.13	0.8052	+
chr19	46719576	46719578	STRN4-ENSG00000090372.14	0.8052	-
chr19	46722862	46722865	STRN4-ENSG00000090372.14	0.8052	-
chr19	48382719	48382722	KDELR1-ENSG00000105438.8	0.8052	-
chr19	50398841	50398844	POLD1-ENSG00000062822.12	0.8052	+
chr19	50414839	50414843	POLD1-ENSG00000062822.12	0.8052	+
chr19	55137171	55137175	TNNT1-ENSG00000105048.16	0.8052	-
chr19	55674150	55674152	U2AF2-ENSG00000063244.12	0.8052	+
chr2	27357801	27357805	AC074117.1-ENSG00000234072.1	0.8052	+
chr2	42057619	42057621	PKDCC-ENSG00000162878.12	0.8052	+
chr2	42057655	42057657	PKDCC-ENSG00000162878.12	0.8052	+
chr2	47410214	47410218	MSH2-ENSG00000095002.13	0.8052	+
chr2	47798825	47798828	MSH6-ENSG00000116062.14	0.8052	+
chr2	49233889	49233890	AC009975.2,RNU6-439P-ENSG00000282998.1,ENSG00000206915.1	0.8052	-
chr2	60546015	60546019	BCL11A-ENSG00000119866.20	0.8052	-
chr2	61536029	61536031	XPO1-ENSG00000082898.16	0.8052	-
chr2	74363009	74363012	AC006030.1-ENSG00000264324.1	0.8052	-
chr2	101831726	101831728	MAP4K4-ENSG00000071054.16	0.8052	+
chr2	130190582	130190585	MZT2B-ENSG00000152082.13	0.8052	+
chr2	175179129	175179133	ATP5G3-ENSG00000154518.9	0.8052	-
chr2	190969220	190969224	STAT1-ENSG00000115415.18	0.8052	-
chr2	197486653	197486655	HSPD1-ENSG00000144381.16	0.8052	-
chr2	197499824	197499827	HSPD1-ENSG00000144381.16	0.8052	-
chr2	218249856	218249857	ARPC2-ENSG00000163466.15	0.8052	+
chr2	218568889	218568891	CNOT9-ENSG00000144580.13	0.8052	+
chr2	222942056	222942059	ACSL3-ENSG00000123983.13	0.8052	+
chr2	225625031	225625033	NYAP2-ENSG00000144460.12	0.8052	+
chr2	231455195	231455199	NCL-ENSG00000115053.15	0.8052	-
chr2	231455467	231455469	NCL-ENSG00000115053.15	0.8052	-
chr2	240025282	240025286	NDUFA10-ENSG00000130414.11	0.8052	-
chr20	3223572	3223576	ITPA-ENSG00000125877.12	0.8052	+
chr20	3801730	3801733	CDC25B-ENSG00000101224.17	0.8052	+
chr20	5119761	5119763	PCNA-ENSG00000132646.10	0.8052	-
chr20	6037455	6037457	CRLS1-ENSG00000088766.11	0.8052	+
chr20	23637918	23637921	CST3-ENSG00000101439.8	0.8052	-
chr20	32359025	32359026	ASXL1-ENSG00000171456.16	0.8052	+
chr20	35557572	35557576	ERGIC3-ENSG00000125991.19	0.8052	+
chr20	37198449	37198450	RPN2-ENSG00000118705.16	0.8052	+
chr20	37232345	37232347	RPN2-ENSG00000118705.16	0.8052	+
chr20	37234078	37234079	RPN2-ENSG00000118705.16	0.8052	+
chr20	37316709	37316712	MANBAL-ENSG00000101363.12	0.8052	+
chr20	37518352	37518354	BLCAP-ENSG00000166619.12	0.8052	-
chr20	49280570	49280571	ZFAS1-ENSG00000177410.12	0.8052	+
chr20	58389401	58389405	VAPB-ENSG00000124164.15	0.8052	+
chr21	32604132	32604136	AP000275.2-ENSG00000265590.9	0.8052	-
chr21	42903992	42903994	NDUFV3-ENSG00000160194.17	0.8052	+
chr22	20489111	20489114	KLHL22-ENSG00000099910.16	0.8052	-
chr22	24075682	24075685	CABIN1-ENSG00000099991.17	0.8052	+
chr22	24571998	24572000	SNRPD3-ENSG00000100028.11	0.8052	+
chr22	37193884	37193887	C1QTNF6-ENSG00000133466.13	0.8052	-
chr22	38290902	38290906	CSNK1E-ENSG00000213923.11	0.8052	-
chr22	38292769	38292772	Z98749.3-ENSG00000283900.1	0.8052	-
chr22	38294012	38294016	Z98749.3-ENSG00000283900.1	0.8052	-
chr22	42619340	42619344	CYB5R3-ENSG00000100243.20	0.8052	-
chr22	43955544	43955546	PNPLA3,SAMM50-ENSG00000100344.10,ENSG00000100347.14	0.8052	+
chr3	9385623	9385626	THUMPD3-ENSG00000134077.15	0.8052	+
chr3	9391515	9391518	THUMPD3-AS1-ENSG00000206573.8	0.8052	-
chr3	31532895	31532897	STT3B-ENSG00000163527.9	0.8052	+
chr3	33114065	33114066	CRTAP-ENSG00000170275.14	0.8052	+
chr3	33144972	33144976	CRTAP-ENSG00000170275.14	0.8052	+
chr3	37176281	37176284	LRRFIP2-ENSG00000093167.17	0.8052	-
chr3	45594694	45594698	LIMD1-ENSG00000144791.9	0.8052	+
chr3	48983496	48983499	ARIH2-ENSG00000177479.19	0.8052	+
chr3	49359273	49359277	RHOA-ENSG00000067560.10	0.8052	-
chr3	50297526	50297529	HYAL3-ENSG00000186792.16	0.8052	-
chr3	50325795	50325797	TUSC2-ENSG00000114383.9	0.8052	-
chr3	53225707	53225709	TKT-ENSG00000163931.15	0.8052	-
chr3	53255994	53255995	TKT-ENSG00000163931.15	0.8052	-
chr3	56671637	56671640	FAM208A-ENSG00000163946.13	0.8052	-
chr3	56682951	56682955	FAM208A-ENSG00000163946.13	0.8052	-
chr3	66500465	66500468	LRIG1-ENSG00000144749.13	0.8052	-
chr3	79019079	79019083	ROBO1-ENSG00000169855.19	0.8052	-
chr3	101565154	101565156	TRMT10C-ENSG00000174173.6	0.8052	+
chr3	113809646	113809647	ATP6V1A-ENSG00000114573.9	0.8052	+
chr3	120396187	120396189	FSTL1-ENSG00000163430.11	0.8052	-
chr3	141926135	141926137	ATP1B3-ENSG00000069849.10	0.8052	+
chr3	184314897	184314899	EIF4G1-ENSG00000114867.20	0.8052	+
chr3	184321915	184321917	EIF4G1-ENSG00000114867.20	0.8052	+
chr3	184327276	184327280	EIF4G1-ENSG00000114867.20	0.8052	+
chr3	184334795	184334799	EIF4G1-ENSG00000114867.20	0.8052	+
chr3	186582705	186582709	AC068631.2,DNAJB11-ENSG00000283149.1,ENSG00000090520.11	0.8052	+
chr3	195515679	195515683	PPP1R2-ENSG00000184203.7	0.8052	-
chr4	734052	734053	PCGF3-ENSG00000185619.18	0.8052	+
chr4	1694848	1694850	SLBP-ENSG00000163950.12	0.8052	-
chr4	1696256	1696257	SLBP-ENSG00000163950.12	0.8052	-
chr4	1703667	1703669	SLBP-ENSG00000163950.12	0.8052	-
chr4	17577499	17577503	LAP3-ENSG00000002549.12	0.8052	+
chr4	55396007	55396010	TMEM165-ENSG00000134851.12	0.8052	+
chr4	70839525	70839529	GRSF1-ENSG00000132463.13	0.8052	-
chr4	121678429	121678431	ANXA5-ENSG00000164111.14	0.8052	-
chr4	139388392	139388394	NAA15-ENSG00000164134.12	0.8052	+
chr5	36153000	36153002	SKP2-ENSG00000145604.15	0.8052	+
chr5	37290154	37290158	NUP155-ENSG00000113569.15	0.8052	-
chr5	43298139	43298143	HMGCS1-ENSG00000112972.14	0.8052	-
chr5	43575172	43575174	NNT-AS1-ENSG00000248092.7	0.8052	-
chr5	64719949	64719950	SREK1IP1-ENSG00000153006.15	0.8052	-
chr5	73581387	73581390	UTP15-ENSG00000164338.9	0.8052	+
chr5	74747735	74747738	GFM2-ENSG00000164347.17	0.8052	-
chr5	88220627	88220630	TMEM161B-ENSG00000164180.13	0.8052	-
chr5	132468215	132468216	AC116366.3,C5orf56-ENSG00000283782.1,ENSG00000197536.11	0.8052	+
chr5	132876208	132876211	AFF4-ENSG00000072364.12	0.8052	-
chr5	133099561	133099565	HSPA4-ENSG00000170606.14	0.8052	+
chr5	134924022	134924024	PCBD2-ENSG00000132570.14	0.8052	+
chr5	136177829	136177832	SMAD5-ENSG00000113658.16	0.8052	+
chr5	137754268	137754270	HNRNPA0-ENSG00000177733.6	0.8052	-
chr5	138933795	138933797	CTNNA1-ENSG00000044115.20	0.8052	+
chr5	139561593	139561594	UBE2D2-ENSG00000131508.15	0.8052	+
chr5	141320694	141320696	TAF7-ENSG00000178913.7	0.8052	-
chr5	150709929	150709931	DCTN4-ENSG00000132912.12	0.8052	-
chr5	150753537	150753538	DCTN4-ENSG00000132912.12	0.8052	-
chr5	154799728	154799731	LARP1-ENSG00000155506.16	0.8052	+
chr5	163483024	163483028	HMMR-ENSG00000072571.19	0.8052	+
chr5	168549011	168549014	PANK3-ENSG00000120137.6	0.8052	-
chr5	171388958	171388959	NPM1-ENSG00000181163.13	0.8052	+
chr5	175478595	175478597	SFXN1-ENSG00000164466.12	0.8052	+
chr5	177331632	177331636	LMAN2-ENSG00000169223.14	0.8052	-
chr5	177331796	177331800	LMAN2-ENSG00000169223.14	0.8052	-
chr5	177442518	177442520	GRK6-ENSG00000198055.10	0.8052	+
chr5	179705669	179705671	CANX-ENSG00000127022.14	0.8052	+
chr6	18545741	18545744	MIR548A1HG-ENSG00000283408.1	0.8052	+
chr6	24403002	24403004	MRS2-ENSG00000124532.14	0.8052	+
chr6	26216651	26216654	HIST1H2BG-ENSG00000273802.2	0.8052	-
chr6	32979601	32979605	BRD2-ENSG00000204256.12	0.8052	+
chr6	35469094	35469097	RPL10A-ENSG00000198755.10	0.8052	+
chr6	35835176	35835179	SRPK1-ENSG00000096063.15	0.8052	-
chr6	35835235	35835239	SRPK1-ENSG00000096063.15	0.8052	-
chr6	41072969	41072973	NFYA-ENSG00000001167.14	0.8052	+
chr6	117675786	117675789	NUS1-ENSG00000153989.7	0.8052	+
chr6	127290094	127290096	ECHDC1-ENSG00000093144.18	0.8052	-
chr6	134965101	134965103	HBS1L-ENSG00000112339.14	0.8052	-
chr6	135054811	135054813	HBS1L-ENSG00000112339.14	0.8052	-
chr6	139028779	139028783	ABRACL-ENSG00000146386.7	0.8052	+
chr7	6474254	6474256	DAGLB,KDELR2-ENSG00000164535.14,ENSG00000136240.9	0.8052	-
chr7	43866865	43866869	URGCP-MRPS24-ENSG00000270617.1	0.8052	-
chr7	55999183	55999187	NIPSNAP2-ENSG00000146729.9	0.8052	+
chr7	73692617	73692619	BUD23-ENSG00000071462.11	0.8052	+
chr7	75414918	75414922	NSUN5P1-ENSG00000223705.9	0.8052	+
chr7	92134251	92134255	CYP51A1,LRRD1-ENSG00000001630.15,ENSG00000240720.7	0.8052	-
chr7	96688881	96688882	SEM1-ENSG00000127922.9	0.8052	-
chr7	98994622	98994624	TRRAP-ENSG00000196367.12	0.8052	+
chr7	100478909	100478912	TSC22D4-ENSG00000166925.8	0.8052	-
chr7	100818591	100818592	EPHB4-ENSG00000196411.9	0.8052	-
chr7	102466180	102466182	LRWD1-ENSG00000161036.12	0.8052	+
chr7	122398739	122398744	AC004594.1-ENSG00000240499.7	0.8052	+
chr7	127591446	127591448	FSCN3-ENSG00000106328.9	0.8052	+
chr7	128309771	128309775	RBM28-ENSG00000106344.8	0.8052	-
chr7	133253910	133253913	EXOC4-ENSG00000131558.14	0.8052	+
chr7	138018274	138018277	AKR1D1-ENSG00000122787.14	0.8052	+
chr7	143263501	143263502	GSTK1-ENSG00000197448.13	0.8052	+
chr7	148800973	148800977	CUL1-ENSG00000055130.15	0.8052	+
chr7	149154295	149154297	ZNF398-ENSG00000197024.8	0.8052	+
chr8	23528954	23528955	SLC25A37-ENSG00000147454.13	0.8052	+
chr8	25184741	25184743	DOCK5-ENSG00000147459.17	0.8052	+
chr8	37697547	37697548	ZNF703-ENSG00000183779.6	0.8052	+
chr8	38177083	38177087	BAG4-ENSG00000156735.10	0.8052	+
chr8	56070848	56070852	RPS20-ENSG00000008988.9	0.8052	-
chr8	60591916	60591918	RAB2A-ENSG00000104388.14	0.8052	+
chr8	73322922	73322924	RDH10-ENSG00000121039.9	0.8052	+
chr8	97644697	97644701	MTDH-ENSG00000147649.9	0.8052	+
chr8	100703137	100703140	PABPC1-ENSG00000070756.15	0.8052	-
chr8	102311362	102311366	UBR5-ENSG00000104517.12	0.8052	-
chr8	124999491	124999493	SQLE-ENSG00000104549.11	0.8052	+
chr8	125022224	125022227	SQLE-ENSG00000104549.11	0.8052	+
chr9	4679633	4679637	CDC37L1-ENSG00000106993.11	0.8052	+
chr9	77718261	77718265	GNAQ-ENSG00000156052.10	0.8052	-
chr9	93679431	93679434	PHF2-ENSG00000197724.10	0.8052	+
chr9	98015858	98015861	ANP32B-ENSG00000136938.8	0.8052	+
chr9	128689457	128689459	SET-ENSG00000119335.16	0.8052	+
chrX	13379335	13379338	GPX1P1-ENSG00000197582.5	0.8052	-
chrX	15790471	15790473	ZRSR2-ENSG00000169249.12	0.8052	+
chrX	21885108	21885111	MBTPS2-ENSG00000012174.11	0.8052	+
chrX	24768663	24768665	POLA1-ENSG00000101868.10	0.8052	+
chrX	70290554	70290556	KIF4A-ENSG00000090889.11	0.8052	+
chrX	78118118	78118120	PGK1-ENSG00000102144.13	0.8052	+
chrX	108734102	108734103	IRS4-ENSG00000133124.11	0.8052	-
chrX	112840669	112840673	AMOT-ENSG00000126016.15	0.8052	-
chrX	115649870	115649873	PLS3-ENSG00000102024.17	0.8052	+
chrX	119574643	119574644	UBE2A-ENSG00000077721.15	0.8052	+
chrX	120560388	120560390	CUL4B-ENSG00000158290.16	0.8052	-
chrX	120560609	120560612	CUL4B-ENSG00000158290.16	0.8052	-
chrX	136870379	136870381	RBMX-ENSG00000147274.14	0.8052	-
chrX	150987807	150987809	HMGB3-ENSG00000029993.14	0.8052	+
chrX	154469982	154469984	PLXNA3-ENSG00000130827.6	0.8052	+
chrX	154534477	154534481	G6PD-ENSG00000160211.15	0.8052	-
chr1	634392	634394	MTCO3P12-ENSG00000198744.5	0.8052	+
chr1	1217047	1217051	SDF4-ENSG00000078808.16	0.8052	-
chr1	1640347	1640350	CDK11B-ENSG00000248333.8	0.8052	-
chr1	1890874	1890877	GNB1-ENSG00000078369.17	0.8052	-
chr1	2307763	2307765	SKI-ENSG00000157933.9	0.8052	+
chr1	5948292	5948293	NPHP4-ENSG00000131697.17	0.8052	-
chr1	6393321	6393322	ACOT7-ENSG00000097021.19	0.8052	-
chr1	7965326	7965330	PARK7-ENSG00000116288.12	0.8052	+
chr1	9588951	9588954	TMEM201-ENSG00000188807.12	0.8052	+
chr1	11842816	11842820	CLCN6,NPPA-AS1-ENSG00000011021.21,ENSG00000242349.5	0.8052	+
chr1	14924337	14924340	KAZN-ENSG00000189337.16	0.8052	+
chr1	19911998	19912000	OTUD3-ENSG00000169914.5	0.8052	+
chr1	20934717	20934718	EIF4G3-ENSG00000075151.20	0.8052	-
chr1	21727794	21727796	USP48-ENSG00000090686.15	0.8052	-
chr1	23760316	23760318	ELOA-ENSG00000011007.12	0.8052	+
chr1	25242634	25242637	RSRP1-ENSG00000117616.17	0.8052	-
chr1	25567306	25567308	LDLRAP1-ENSG00000157978.11	0.8052	+
chr1	26781064	26781067	ARID1A-ENSG00000117713.18	0.8052	+
chr1	27973334	27973336	EYA3-ENSG00000158161.15	0.8052	-
chr1	28736815	28736818	YTHDF2-ENSG00000198492.15	0.8052	+
chr1	28738055	28738057	YTHDF2-ENSG00000198492.15	0.8052	+
chr1	30873188	30873190	SDC3-ENSG00000162512.15	0.8052	-
chr1	31908571	31908574	AL136115.2,PTP4A2-ENSG00000269967.1,ENSG00000184007.18	0.8052	-
chr1	32049065	32049066	KHDRBS1-ENSG00000121774.17	0.8052	+
chr1	32215901	32215903	TMEM234-ENSG00000160055.19	0.8052	-
chr1	32354504	32354505	TSSK3-ENSG00000162526.6	0.8052	+
chr1	39563718	39563720	PABPC4-ENSG00000090621.13	0.8052	-
chr1	39753607	39753610	PPIE-ENSG00000084072.16	0.8052	+
chr1	46285901	46285903	LRRC41-ENSG00000132128.16	0.8052	-
chr1	50959843	50959844	FAF1-ENSG00000185104.19	0.8052	-
chr1	51236429	51236430	RNF11-ENSG00000123091.4	0.8052	+
chr1	54162918	54162922	AL357673.1-ENSG00000256407.2	0.8052	-
chr1	54851330	54851331	DHCR24-ENSG00000116133.11	0.8052	-
chr1	54887136	54887138	DHCR24-ENSG00000116133.11	0.8052	-
chr1	56644942	56644944	PLPP3-ENSG00000162407.8	0.8052	-
chr1	67415235	67415238	SERBP1-ENSG00000142864.14	0.8052	-
chr1	70221464	70221468	SRSF11-ENSG00000116754.13	0.8052	+
chr1	70221530	70221532	SRSF11-ENSG00000116754.13	0.8052	+
chr1	70221547	70221551	SRSF11-ENSG00000116754.13	0.8052	+
chr1	87328804	87328807	LMO4-ENSG00000143013.12	0.8052	+
chr1	93346118	93346122	DR1-ENSG00000117505.12	0.8052	+
chr1	94517458	94517459	ABCD3-ENSG00000117528.11	0.8052	+
chr1	99860615	99860616	AGL-ENSG00000162688.16	0.8052	+
chr1	108909312	108909313	GPSM2-ENSG00000121957.12	0.8052	+
chr1	110369284	110369286	LAMTOR5-AS1-ENSG00000224699.8	0.8052	+
chr1	111452734	111452735	ATP5F1-ENSG00000116459.10	0.8052	+
chr1	113759021	113759023	PHTF1-ENSG00000116793.15	0.8052	-
chr1	116387429	116387431	ATP1A1-ENSG00000163399.15	0.8052	+
chr1	144461489	144461491	NBPF15-ENSG00000266338.6	0.8052	-
chr1	147669232	147669235	ACP6-ENSG00000162836.11	0.8052	-
chr1	148402773	148402777	AC245100.4-ENSG00000231551.8	0.8052	+
chr1	150294330	150294333	MRPS21-ENSG00000266472.5	0.8052	+
chr1	150622467	150622470	ENSA-ENSG00000143420.18	0.8052	-
chr1	154989290	154989294	FLAD1-ENSG00000160688.18	0.8052	+
chr1	156009381	156009383	SSR2-ENSG00000163479.13	0.8052	-
chr1	156743079	156743082	HDGF-ENSG00000143321.18	0.8052	-
chr1	160093791	160093794	IGSF8-ENSG00000162729.13	0.8052	-
chr1	160282168	160282172	AL139011.2-ENSG00000258465.6	0.8052	-
chr1	160997508	160997512	F11R-ENSG00000158769.17	0.8052	-
chr1	161420982	161420986	AL592295.4-ENSG00000283696.1	0.8052	+
chr1	161802063	161802064	ATF6-ENSG00000118217.5	0.8052	+
chr1	167339074	167339075	POU2F1-ENSG00000143190.21	0.8052	+
chr1	186367928	186367930	TPR-ENSG00000047410.13	0.8052	-
chr1	186375166	186375170	TPR-ENSG00000047410.13	0.8052	-
chr1	201153480	201153482	TMEM9-ENSG00000116857.16	0.8052	-
chr1	201876769	201876771	IPO9-ENSG00000198700.9	0.8052	+
chr1	201878720	201878721	IPO9-ENSG00000198700.9	0.8052	+
chr1	202941393	202941397	ADIPOR1-ENSG00000159346.12	0.8052	-
chr1	203795860	203795864	ZBED6,ZC3H11A-ENSG00000257315.2,ENSG00000058673.16	0.8052	+
chr1	205714193	205714195	NUCKS1-ENSG00000069275.12	0.8052	-
chr1	205717994	205717996	NUCKS1-ENSG00000069275.12	0.8052	-
chr1	214165414	214165417	AL592287.1-ENSG00000283518.1	0.8052	-
chr1	224385236	224385237	WDR26-ENSG00000162923.14	0.8052	-
chr1	224434040	224434042	WDR26-ENSG00000162923.14	0.8052	-
chr1	226146457	226146460	ACBD3-ENSG00000182827.8	0.8052	-
chr1	230250904	230250905	GALNT2-ENSG00000143641.9	0.8052	+
chr1	232978417	232978421	NTPCR-ENSG00000135778.11	0.8052	+
chr1	234609295	234609297	IRF2BP2-ENSG00000168264.10	0.8052	-
chr1	235125531	235125533	TOMM20-ENSG00000173726.10	0.8052	-
chr1	236831261	236831265	MTR-ENSG00000116984.12	0.8052	+
chr1	244653283	244653285	DESI2-ENSG00000121644.18	0.8052	+
chr1	248857345	248857349	ZNF692-ENSG00000171163.15	0.8052	-
chr10	13178190	13178191	MCM10-ENSG00000065328.16	0.8052	+
chr10	15168225	15168226	NMT2-ENSG00000152465.17	0.8052	-
chr10	17173033	17173037	TRDMT1-ENSG00000107614.21	0.8052	-
chr10	46003555	46003556	TIMM23-ENSG00000265354.3	0.8052	+
chr10	59906491	59906495	CCDC6-ENSG00000108091.10	0.8052	-
chr10	70526004	70526006	PALD1-ENSG00000107719.8	0.8052	+
chr10	74193152	74193153	ADK-ENSG00000156110.13	0.8052	+
chr10	75398667	75398672	AC010997.3-ENSG00000270087.5	0.8052	-
chr10	88991309	88991311	ACTA2-ENSG00000107796.13	0.8052	-
chr10	101578928	101578930	POLL-ENSG00000166169.16	0.8052	-
chr10	103277408	103277409	INA-ENSG00000148798.10	0.8052	+
chr10	103661641	103661644	SH3PXD2A-ENSG00000107957.16	0.8052	-
chr10	107121853	107121854	SORCS1-ENSG00000108018.15	0.8052	-
chr10	113915678	113915682	NHLRC2-ENSG00000196865.4	0.8052	+
chr10	119651549	119651550	BAG3-ENSG00000151929.9	0.8052	+
chr10	119923903	119923905	SEC23IP-ENSG00000107651.12	0.8052	+
chr10	125719400	125719404	AL158835.3,FLJ37035-ENSG00000280561.1,ENSG00000224023.10	0.8052	-
chr11	2377338	2377342	CD81-ENSG00000110651.11	0.8052	+
chr11	3797477	3797478	NUP98-ENSG00000110713.15	0.8052	-
chr11	4094947	4094951	RRM1-ENSG00000167325.14	0.8052	+
chr11	7987398	7987402	EIF3F-ENSG00000175390.13	0.8052	+
chr11	8684877	8684878	RPL27A-ENSG00000166441.12	0.8052	+
chr11	10855401	10855405	ZBED5-ENSG00000236287.7	0.8052	-
chr11	13732207	13732211	FAR1-ENSG00000197601.12	0.8052	+
chr11	16974866	16974868	PLEKHA7-ENSG00000166689.15	0.8052	-
chr11	34099296	34099299	CAPRIN1-ENSG00000135387.20	0.8052	+
chr11	46377878	46377882	DGKZ-ENSG00000149091.15	0.8052	+
chr11	47413872	47413876	SLC39A13-ENSG00000165915.13	0.8052	+
chr11	64166008	64166012	MACROD1-ENSG00000133315.10	0.8052	-
chr11	65263533	65263535	POLA2-ENSG00000014138.8	0.8052	+
chr11	65616185	65616186	PCNX3-ENSG00000197136.4	0.8052	+
chr11	67464580	67464583	TMEM134-ENSG00000172663.8	0.8052	-
chr11	74842168	74842170	RNF169-ENSG00000166439.5	0.8052	+
chr11	78079657	78079662	NDUFC2-KCTD14-ENSG00000259112.2	0.8052	-
chr11	83181109	83181111	AP000873.4,PCF11-ENSG00000254676.1,ENSG00000165494.11	0.8052	+
chr11	85662987	85662990	CREBZF-ENSG00000137504.13	0.8052	-
chr11	93661936	93661939	CEP295-ENSG00000166004.14	0.8052	+
chr11	93721649	93721651	CEP295-ENSG00000166004.14	0.8052	+
chr11	110686296	110686300	ARHGAP20-ENSG00000137727.12	0.8052	-
chr11	118765267	118765268	DDX6-ENSG00000110367.11	0.8052	-
chr11	124746722	124746725	NRGN-ENSG00000154146.12	0.8052	+
chr11	125194990	125194991	PKNOX2-ENSG00000165495.15	0.8052	+
chr11	130127768	130127772	APLP2-ENSG00000084234.16	0.8052	+
chr11	130129187	130129189	APLP2-ENSG00000084234.16	0.8052	+
chr11	130314666	130314670	ZBTB44-ENSG00000196323.12	0.8052	-
chr12	880007	880008	WNK1-ENSG00000060237.16	0.8052	+
chr12	2842434	2842436	ITFG2-ENSG00000111203.11	0.8052	+
chr12	14790545	14790547	WBP11-ENSG00000084463.7	0.8052	-
chr12	22685077	22685080	ETNK1-ENSG00000139163.15	0.8052	+
chr12	47975607	47975610	COL2A1-ENSG00000139219.17	0.8052	-
chr12	48105835	48105837	SENP1-ENSG00000079387.13	0.8052	-
chr12	48132997	48132999	PFKM-ENSG00000152556.15	0.8052	+
chr12	48681345	48681348	KANSL2-ENSG00000139620.12	0.8052	-
chr12	49273198	49273199	TUBA1C-ENSG00000167553.15	0.8052	+
chr12	53041250	53041252	EIF4B-ENSG00000063046.17	0.8052	+
chr12	53412071	53412072	SP1-ENSG00000185591.9	0.8052	+
chr12	53446081	53446085	PRR13-ENSG00000205352.10	0.8052	+
chr12	53465865	53465867	PCBP2-ENSG00000197111.15	0.8052	+
chr12	54232132	54232133	CBX5-ENSG00000094916.15	0.8052	-
chr12	54257581	54257584	CBX5-ENSG00000094916.15	0.8052	-
chr12	54281691	54281693	AC078778.2-ENSG00000258344.1	0.8052	+
chr12	56433398	56433402	TIMELESS-ENSG00000111602.11	0.8052	-
chr12	57162349	57162352	LRP1-ENSG00000123384.13	0.8052	+
chr12	62592696	62592697	MON2-ENSG00000061987.15	0.8052	+
chr12	62603723	62603724	AC048341.2-ENSG00000257354.2	0.8052	+
chr12	68644908	68644909	RAP1B-ENSG00000127314.17	0.8052	+
chr12	69819733	69819736	AC025263.2,RAB3IP-ENSG00000258052.1,ENSG00000127328.21	0.8052	+
chr12	76068558	76068562	NAP1L1-ENSG00000187109.13	0.8052	-
chr12	95866060	95866061	SNRPF-ENSG00000139343.10	0.8052	+
chr12	101720142	101720145	CHPT1-ENSG00000111666.10	0.8052	+
chr12	103930444	103930445	HSP90B1-ENSG00000166598.14	0.8052	+
chr12	103965960	103965964	TDG-ENSG00000139372.14	0.8052	+
chr12	104012764	104012765	GLT8D2-ENSG00000120820.12	0.8052	-
chr12	112125612	112125616	TRAFD1-ENSG00000135148.11	0.8052	+
chr12	113114553	113114557	RASAL1-ENSG00000111344.11	0.8052	-
chr12	113153492	113153494	CFAP73-ENSG00000186710.11	0.8052	+
chr12	116224042	116224046	MED13L-ENSG00000123066.7	0.8052	-
chr12	120211083	120211084	PXN-ENSG00000089159.16	0.8052	-
chr12	121002576	121002578	C12orf43-ENSG00000157895.11	0.8052	-
chr12	125027376	125027380	BRI3BP-ENSG00000184992.10	0.8052	+
chr12	125030989	125030991	BRI3BP-ENSG00000184992.10	0.8052	+
chr12	132576877	132576880	FBRSL1-ENSG00000112787.12	0.8052	+
chr13	30461992	30461994	HMGB1-ENSG00000189403.14	0.8052	-
chr13	30464606	30464610	HMGB1-ENSG00000189403.14	0.8052	-
chr13	31135995	31135997	HSPH1-ENSG00000120694.19	0.8052	-
chr13	36303804	36303806	SPART-ENSG00000133104.12	0.8052	-
chr13	46047661	46047662	ZC3H13-ENSG00000123200.16	0.8052	-
chr13	48233212	48233215	ITM2B-ENSG00000136156.12	0.8052	+
chr13	52012462	52012465	ALG11-ENSG00000253710.2	0.8052	+
chr13	75285421	75285423	TBC1D4-ENSG00000136111.12	0.8052	-
chr13	87679178	87679182	SLITRK5-ENSG00000165300.7	0.8052	+
chr13	94601993	94601997	GPR180-ENSG00000152749.7	0.8052	+
chr13	95643012	95643016	DZIP1-ENSG00000134874.17	0.8052	-
chr13	99529484	99529488	TM9SF2-ENSG00000125304.8	0.8052	+
chr13	111170164	111170167	ARHGEF7-ENSG00000102606.17	0.8052	+
chr13	113187662	113187663	PCID2-ENSG00000126226.21	0.8052	-
chr13	113532516	113532517	TMCO3-ENSG00000150403.17	0.8052	+
chr14	20476857	20476859	PNP-ENSG00000198805.11	0.8052	+
chr14	23143204	23143207	SLC7A8-ENSG00000092068.19	0.8052	-
chr14	23953958	23953962	DHRS4-AS1-ENSG00000215256.3	0.8052	-
chr14	31207518	31207521	HECTD1-ENSG00000092148.12	0.8052	-
chr14	45096248	45096251	PRPF39-ENSG00000185246.17	0.8052	+
chr14	45134010	45134011	FKBP3-ENSG00000100442.10	0.8052	-
chr14	55159316	55159319	DLGAP5-ENSG00000126787.12	0.8052	-
chr14	65075301	65075302	MAX-ENSG00000125952.18	0.8052	-
chr14	69768501	69768504	SRSF5-ENSG00000100650.15	0.8052	+
chr14	69771082	69771086	SRSF5-ENSG00000100650.15	0.8052	+
chr14	70032043	70032045	SMOC1-ENSG00000198732.10	0.8052	+
chr14	70032066	70032067	SMOC1-ENSG00000198732.10	0.8052	+
chr14	70144353	70144357	SLC8A3-ENSG00000100678.18	0.8052	-
chr14	76379072	76379074	ESRRB-ENSG00000119715.14	0.8052	+
chr14	77510534	77510538	SPTLC2-ENSG00000100596.6	0.8052	-
chr14	80939518	80939519	CEP128-ENSG00000100629.16	0.8052	-
chr14	81220716	81220719	GTF2A1-ENSG00000165417.11	0.8052	-
chr14	89875217	89875221	AL137230.2,EFCAB11-ENSG00000259053.1,ENSG00000140025.15	0.8052	-
chr14	102593136	102593137	RCOR1-ENSG00000089902.9	0.8052	+
chr14	104756691	104756694	SIVA1-ENSG00000184990.12	0.8052	+
chr15	25371474	25371476	UBE3A-ENSG00000114062.18	0.8052	-
chr15	34095948	34095951	EMC7-ENSG00000134153.9	0.8052	-
chr15	34360084	34360088	LPCAT4-ENSG00000176454.13	0.8052	-
chr15	41298747	41298748	OIP5-AS1-ENSG00000247556.6	0.8052	+
chr15	43793413	43793416	SERF2-ENSG00000140264.19	0.8052	+
chr15	63153912	63153913	RPS27L-ENSG00000185088.13	0.8052	-
chr15	65790007	65790009	RAB11A-ENSG00000103769.9	0.8052	+
chr15	66326091	66326095	DIS3L-ENSG00000166938.12	0.8052	+
chr15	66326276	66326277	DIS3L-ENSG00000166938.12	0.8052	+
chr15	66328975	66328976	DIS3L-ENSG00000166938.12	0.8052	+
chr15	66435789	66435790	MAP2K1-ENSG00000169032.9	0.8052	+
chr15	68208365	68208368	CLN6-ENSG00000128973.12	0.8052	-
chr15	68779863	68779866	ANP32A-ENSG00000140350.15	0.8052	-
chr15	68820606	68820609	ANP32A-ENSG00000140350.15	0.8052	-
chr15	72203507	72203509	PKM-ENSG00000067225.17	0.8052	-
chr15	72206825	72206828	PKM-ENSG00000067225.17	0.8052	-
chr15	74035685	74035688	PML-ENSG00000140464.19	0.8052	+
chr15	75339055	75339058	COMMD4-ENSG00000140365.15	0.8052	+
chr15	75639533	75639537	IMP3-ENSG00000177971.8	0.8052	-
chr15	80594430	80594433	ARNT2-ENSG00000172379.20	0.8052	+
chr15	85581196	85581197	AKAP13-ENSG00000170776.21	0.8052	+
chr15	89690542	89690545	PEX11A-ENSG00000166821.8	0.8052	-
chr15	101489506	101489507	PCSK6-ENSG00000140479.16	0.8052	-
chr16	85597	85600	MPG-ENSG00000103152.11	0.8052	+
chr16	309643	309644	AXIN1-ENSG00000103126.14	0.8052	-
chr16	542516	542519	CAPN15-ENSG00000103326.11	0.8052	+
chr16	583108	583112	PIGQ-ENSG00000007541.16	0.8052	+
chr16	2438399	2438400	CCNF-ENSG00000162063.12	0.8052	+
chr16	3770765	3770766	CREBBP-ENSG00000005339.14	0.8052	-
chr16	4624832	4624836	MGRN1-ENSG00000102858.12	0.8052	+
chr16	8848119	8848120	AC022167.2,PMM2-ENSG00000260276.2,ENSG00000140650.11	0.8052	+
chr16	11851526	11851528	RSL1D1-ENSG00000171490.12	0.8052	-
chr16	14143239	14143241	MKL2-ENSG00000186260.16	0.8052	+
chr16	19669169	19669171	C16orf62-ENSG00000103544.14	0.8052	+
chr16	21980446	21980449	UQCRC2-ENSG00000140740.10	0.8052	+
chr16	27461195	27461198	GTF3C1-ENSG00000077235.17	0.8052	-
chr16	27549861	27549863	GTF3C1-ENSG00000077235.17	0.8052	-
chr16	28211577	28211580	XPO6-ENSG00000169180.11	0.8052	-
chr16	29695173	29695175	QPRT-ENSG00000103485.17	0.8052	+
chr16	29697960	29697963	QPRT-ENSG00000103485.17	0.8052	+
chr16	29698035	29698036	QPRT-ENSG00000103485.17	0.8052	+
chr16	29804065	29804067	KIF22-ENSG00000079616.12	0.8052	+
chr16	29805347	29805351	KIF22-ENSG00000079616.12	0.8052	+
chr16	29810197	29810198	AC009133.1-ENSG00000238045.9	0.8052	-
chr16	30123173	30123174	MAPK3-ENSG00000102882.11	0.8052	-
chr16	30194690	30194696	SLX1A,SLX1A-SULT1A3-ENSG00000132207.17,ENSG00000213599.10	0.8052	+
chr16	30739652	30739654	AC106886.5-ENSG00000282034.1	0.8052	+
chr16	31033751	31033754	STX4-ENSG00000103496.14	0.8052	+
chr16	53326387	53326388	CHD9-ENSG00000177200.16	0.8052	+
chr16	57462695	57462697	POLR2C-ENSG00000102978.12	0.8052	+
chr16	67438340	67438343	ATP6V0D1-ENSG00000159720.11	0.8052	-
chr16	70687709	70687710	VAC14-ENSG00000103043.14	0.8052	-
chr16	75648072	75648074	TERF2IP-ENSG00000166848.5	0.8052	+
chr16	75648330	75648335	TERF2IP-ENSG00000166848.5	0.8052	+
chr16	84060867	84060869	MBTPS1-ENSG00000140943.16	0.8052	-
chr16	84566240	84566241	COTL1-ENSG00000103187.7	0.8052	-
chr16	84975496	84975497	ZDHHC7-ENSG00000153786.12	0.8052	-
chr16	85654420	85654422	GSE1-ENSG00000131149.18	0.8052	+
chr16	85667465	85667466	GSE1-ENSG00000131149.18	0.8052	+
chr16	86513555	86513556	FOXF1-ENSG00000103241.6	0.8052	+
chr16	89784874	89784877	FANCA-ENSG00000187741.14	0.8052	-
chr16	90037840	90037841	GAS8-ENSG00000141013.16	0.8052	+
chr17	1520476	1520477	PITPNA-ENSG00000174238.14	0.8052	-
chr17	1562803	1562804	PITPNA-ENSG00000174238.14	0.8052	-
chr17	2692439	2692443	CLUH-ENSG00000132361.16	0.8052	-
chr17	5468694	5468698	DHX33-ENSG00000005100.12	0.8052	-
chr17	7894462	7894463	CHD3-ENSG00000170004.16	0.8052	+
chr17	17576979	17576981	PEMT-ENSG00000133027.17	0.8052	-
chr17	17577010	17577015	PEMT-ENSG00000133027.17	0.8052	-
chr17	19344610	19344613	B9D1-ENSG00000108641.14	0.8052	-
chr17	20784926	20784929	SCDP1-ENSG00000226549.3	0.8052	+
chr17	21002645	21002647	USP22-ENSG00000124422.11	0.8052	-
chr17	29390444	29390447	AC068025.2-ENSG00000266111.2	0.8052	+
chr17	35573756	35573759	LINC02001-ENSG00000267321.2	0.8052	+
chr17	43825757	43825758	MPP3-ENSG00000161647.18	0.8052	-
chr17	44014866	44014869	TMEM101-ENSG00000091947.9	0.8052	-
chr17	45100265	45100269	NMT1-ENSG00000136448.11	0.8052	+
chr17	49052735	49052738	IGF2BP1-ENSG00000159217.9	0.8052	+
chr17	51219917	51219921	MBTD1-ENSG00000011258.15	0.8052	-
chr17	56960848	56960850	COIL-ENSG00000121058.4	0.8052	-
chr17	64488911	64488914	POLG2-ENSG00000256525.6	0.8052	-
chr17	64501233	64501236	MIR5047-ENSG00000284368.1	0.8052	-
chr17	67906484	67906485	BPTF-ENSG00000171634.16	0.8052	+
chr17	75033924	75033926	KCTD2-ENSG00000180901.10	0.8052	+
chr17	75898688	75898692	AC087289.3-ENSG00000267426.5	0.8052	-
chr17	75904853	75904855	AC087289.3-ENSG00000267426.5	0.8052	-
chr17	76081468	76081470	EXOC7-ENSG00000182473.21	0.8052	-
chr17	80149730	80149734	AC087741.2-ENSG00000275479.1	0.8052	+
chr17	81685073	81685077	HGS-ENSG00000185359.12	0.8052	+
chr17	81891947	81891948	ANAPC11-ENSG00000141552.17	0.8052	+
chr17	82443170	82443174	C17orf62-ENSG00000178927.17	0.8052	-
chr18	224256	224257	THOC1-ENSG00000079134.11	0.8052	-
chr18	2567485	2567489	METTL4-ENSG00000101574.14	0.8052	-
chr18	2567646	2567650	METTL4-ENSG00000101574.14	0.8052	-
chr18	12411665	12411667	PRELID3A-ENSG00000141391.13	0.8052	+
chr18	36177701	36177704	ELP2-ENSG00000134759.13	0.8052	+
chr18	36177761	36177762	ELP2-ENSG00000134759.13	0.8052	+
chr18	36177807	36177810	ELP2-ENSG00000134759.13	0.8052	+
chr18	36177815	36177820	ELP2-ENSG00000134759.13	0.8052	+
chr18	36177848	36177852	ELP2-ENSG00000134759.13	0.8052	+
chr19	581517	581521	BSG-ENSG00000172270.18	0.8052	+
chr19	1589287	1589290	AC005943.1-ENSG00000267059.2	0.8052	-
chr19	1591962	1591964	AC005943.1-ENSG00000267059.2	0.8052	-
chr19	1592529	1592532	AC005943.1-ENSG00000267059.2	0.8052	-
chr19	1854519	1854521	KLF16-ENSG00000129911.8	0.8052	-
chr19	2272900	2272901	AC005258.1-ENSG00000273734.1	0.8052	+
chr19	3122648	3122651	GNA11-ENSG00000088256.8	0.8052	+
chr19	3593317	3593318	GIPC3-ENSG00000179855.5	0.8052	+
chr19	5664114	5664117	SAFB-ENSG00000160633.12	0.8052	+
chr19	5691440	5691441	RPL36-ENSG00000130255.12	0.8052	+
chr19	5694524	5694528	LONP1-ENSG00000196365.11	0.8052	-
chr19	6751471	6751474	TRIP10-ENSG00000125733.17	0.8052	+
chr19	7113012	7113015	INSR-ENSG00000171105.13	0.8052	-
chr19	7113674	7113681	INSR-ENSG00000171105.13	0.8052	-
chr19	8473685	8473688	HNRNPM-ENSG00000099783.11	0.8052	+
chr19	8487229	8487230	HNRNPM-ENSG00000099783.11	0.8052	+
chr19	10137208	10137212	DNMT1-ENSG00000130816.14	0.8052	-
chr19	10333888	10333892	ICAM3-ENSG00000076662.9	0.8052	-
chr19	10553816	10553818	KRI1-ENSG00000129347.19	0.8052	-
chr19	10987773	10987774	SMARCA4-ENSG00000127616.17	0.8052	+
chr19	11364649	11364651	PLPPR2-ENSG00000105520.10	0.8052	+
chr19	11364661	11364665	PLPPR2-ENSG00000105520.10	0.8052	+
chr19	11365288	11365292	PLPPR2-ENSG00000105520.10	0.8052	+
chr19	11365590	11365592	PLPPR2-ENSG00000105520.10	0.8052	+
chr19	11553742	11553746	ELOF1-ENSG00000130165.10	0.8052	-
chr19	11554080	11554081	ELOF1-ENSG00000130165.10	0.8052	-
chr19	14183668	14183672	ADGRL1-ENSG00000072071.16	0.8052	-
chr19	17228293	17228295	OCEL1-ENSG00000099330.8	0.8052	+
chr19	17933659	17933663	CCDC124-ENSG00000007080.10	0.8052	+
chr19	18167199	18167203	AC007192.1,PIK3R2-ENSG00000268173.3,ENSG00000105647.16	0.8052	+
chr19	19405826	19405829	GATAD2A-ENSG00000167491.17	0.8052	+
chr19	19406408	19406411	GATAD2A-ENSG00000167491.17	0.8052	+
chr19	19406432	19406434	GATAD2A-ENSG00000167491.17	0.8052	+
chr19	19502017	19502021	GATAD2A-ENSG00000167491.17	0.8052	+
chr19	19506462	19506464	GATAD2A-ENSG00000167491.17	0.8052	+
chr19	32436516	32436520	DPY19L3-ENSG00000178904.18	0.8052	+
chr19	35744893	35744894	AD000671.2,U2AF1L4-ENSG00000267120.3,ENSG00000161265.14	0.8052	-
chr19	38264750	38264754	SPINT2-ENSG00000167642.12	0.8052	+
chr19	38305186	38305190	YIF1B-ENSG00000167645.16	0.8052	-
chr19	39385627	39385630	SAMD4B-ENSG00000179134.15	0.8052	+
chr19	41302811	41302812	HNRNPUL1-ENSG00000105323.16	0.8052	+
chr19	41302821	41302823	HNRNPUL1-ENSG00000105323.16	0.8052	+
chr19	42400831	42400835	LIPE-AS1-ENSG00000213904.8	0.8052	+
chr19	44026844	44026845	AC067968.1,ZNF222-ENSG00000267022.1,ENSG00000159885.13	0.8052	+
chr19	45769149	45769150	AC074212.1-ENSG00000259605.3	0.8052	+
chr19	45792778	45792780	DMWD-ENSG00000185800.11	0.8052	-
chr19	46601331	46601335	CALM3-ENSG00000160014.16	0.8052	+
chr19	46738858	46738862	STRN4-ENSG00000090372.14	0.8052	-
chr19	47209680	47209682	SAE1-ENSG00000142230.11	0.8052	+
chr19	48391489	48391490	KDELR1-ENSG00000105438.8	0.8052	-
chr19	49086547	49086549	SNRNP70-ENSG00000104852.14	0.8052	+
chr19	49102673	49102674	SNRNP70-ENSG00000104852.14	0.8052	+
chr19	49654820	49654822	SCAF1-ENSG00000126461.14	0.8052	+
chr19	49680429	49680431	PRMT1-ENSG00000126457.21	0.8052	+
chr19	49803071	49803072	AP2A1-ENSG00000196961.12	0.8052	+
chr19	51104356	51104359	CTU1-ENSG00000142544.6	0.8052	-
chr19	53404467	53404468	ZNF765-ENSG00000196417.12	0.8052	+
chr19	55258515	55258519	PPP6R1-ENSG00000105063.18	0.8052	-
chr19	55407773	55407777	UBE2S-ENSG00000108106.13	0.8052	-
chr19	55615266	55615270	ZNF865-ENSG00000261221.3	0.8052	+
chr19	55691891	55691895	EPN1-ENSG00000063245.14	0.8052	+
chr19	57642600	57642604	ZNF211-ENSG00000121417.13	0.8052	+
chr19	57642638	57642640	ZNF211-ENSG00000121417.13	0.8052	+
chr19	57642681	57642683	ZNF211-ENSG00000121417.13	0.8052	+
chr2	9406702	9406706	ITGB1BP1-ENSG00000119185.12	0.8052	-
chr2	24790368	24790372	PTRHD1-ENSG00000184924.5	0.8052	-
chr2	25792922	25792924	ASXL2-ENSG00000143970.16	0.8052	-
chr2	27233215	27233217	CAD-ENSG00000084774.13	0.8052	+
chr2	37204587	37204588	CEBPZOS-ENSG00000218739.9	0.8052	+
chr2	42350732	42350734	COX7A2L-ENSG00000115944.14	0.8052	-
chr2	46905375	46905377	MCFD2-ENSG00000180398.11	0.8052	-
chr2	69013551	69013553	ANTXR1-ENSG00000169604.19	0.8052	+
chr2	70659557	70659558	ADD2-ENSG00000075340.22	0.8052	-
chr2	75709831	75709833	GCFC2-ENSG00000005436.13	0.8052	-
chr2	77792779	77792780	AC105399.1-ENSG00000237077.1	0.8052	+
chr2	86127291	86127294	PTCD3-ENSG00000132300.18	0.8052	+
chr2	86144573	86144574	IMMT-ENSG00000132305.20	0.8052	-
chr2	96208284	96208288	STARD7-ENSG00000084090.13	0.8052	-
chr2	96208412	96208414	STARD7-ENSG00000084090.13	0.8052	-
chr2	96761076	96761077	CNNM4-ENSG00000158158.11	0.8052	+
chr2	96860197	96860199	SEMA4C-ENSG00000168758.10	0.8052	-
chr2	96861308	96861311	SEMA4C-ENSG00000168758.10	0.8052	-
chr2	127712399	127712402	WDR33-ENSG00000136709.11	0.8052	-
chr2	128192871	128192872	UGGT1-ENSG00000136731.12	0.8052	+
chr2	131048923	131048927	FAM168B-ENSG00000152102.17	0.8052	-
chr2	134123559	134123560	MGAT5-ENSG00000152127.8	0.8052	+
chr2	144332203	144332207	GTDC1-ENSG00000121964.14	0.8052	-
chr2	149026022	149026026	KIF5C-ENSG00000168280.16	0.8052	+
chr2	152673048	152673052	PRPF40A-ENSG00000196504.15	0.8052	-
chr2	159143552	159143555	TANC1-ENSG00000115183.14	0.8052	+
chr2	176150286	176150289	HOXD3-ENSG00000128652.11	0.8052	+
chr2	189782726	189782729	ORMDL1-ENSG00000128699.13	0.8052	-
chr2	189784276	189784279	ORMDL1-ENSG00000128699.13	0.8052	-
chr2	190880982	190880983	GLS-ENSG00000115419.12	0.8052	+
chr2	197804728	197804729	PLCL1-ENSG00000115896.15	0.8052	+
chr2	202297429	202297433	NOP58-ENSG00000055044.10	0.8052	+
chr2	202774200	202774203	AC098831.1,ICA1L-ENSG00000240761.1,ENSG00000163596.16	0.8052	-
chr2	203429391	203429395	ABI2-ENSG00000138443.15	0.8052	+
chr2	205354261	205354264	PARD3B-ENSG00000116117.17	0.8052	+
chr2	214809171	214809175	BARD1-ENSG00000138376.10	0.8052	-
chr2	218238795	218238799	ARPC2-ENSG00000163466.15	0.8052	+
chr2	222263077	222263080	PAX3-ENSG00000135903.18	0.8052	-
chr2	223975895	223975899	SERPINE2-ENSG00000135919.12	0.8052	-
chr2	223980327	223980332	SERPINE2-ENSG00000135919.12	0.8052	-
chr2	230818167	230818171	CAB39-ENSG00000135932.10	0.8052	+
chr20	270946	270947	C20orf96-ENSG00000196476.11	0.8052	-
chr20	3219453	3219455	ITPA-ENSG00000125877.12	0.8052	+
chr20	3919030	3919031	PANK2-ENSG00000125779.21	0.8052	+
chr20	4852701	4852704	SLC23A2-ENSG00000089057.14	0.8052	-
chr20	5119508	5119510	PCNA-ENSG00000132646.10	0.8052	-
chr20	5127236	5127240	CDS2-ENSG00000101290.13	0.8052	+
chr20	6037355	6037357	CRLS1-ENSG00000088766.11	0.8052	+
chr20	13784702	13784705	ESF1-ENSG00000089048.14	0.8052	-
chr20	17943728	17943731	SNX5-ENSG00000089006.16	0.8052	-
chr20	17968212	17968214	OVOL2-ENSG00000125850.10	0.8052	-
chr20	18466581	18466582	DZANK1-ENSG00000089091.16	0.8052	-
chr20	21512040	21512044	NKX2-2-ENSG00000125820.5	0.8052	-
chr20	23633840	23633844	CST3-ENSG00000101439.8	0.8052	-
chr20	31561710	31561712	HM13-ENSG00000101294.16	0.8052	+
chr20	31945389	31945391	PDRG1-ENSG00000088356.5	0.8052	-
chr20	35004913	35004914	TRPC4AP-ENSG00000100991.11	0.8052	-
chr20	35738095	35738099	RBM39-ENSG00000131051.22	0.8052	-
chr20	36461467	36461471	DLGAP4-ENSG00000080845.17	0.8052	+
chr20	36771253	36771255	DSN1-ENSG00000149636.15	0.8052	-
chr20	37198442	37198445	RPN2-ENSG00000118705.16	0.8052	+
chr20	43667525	43667528	MYBL2-ENSG00000101057.15	0.8052	+
chr20	43713050	43713052	MYBL2-ENSG00000101057.15	0.8052	+
chr20	44907333	44907337	YWHAB-ENSG00000166913.12	0.8052	+
chr20	44907837	44907841	YWHAB-ENSG00000166913.12	0.8052	+
chr20	47355864	47355866	ZMYND8-ENSG00000101040.19	0.8052	-
chr20	49285583	49285586	ZFAS1-ENSG00000177410.12	0.8052	+
chr20	56369876	56369878	AURKA-ENSG00000087586.17	0.8052	-
chr20	58891356	58891360	GNAS-ENSG00000087460.24	0.8052	+
chr20	58891673	58891677	GNAS-ENSG00000087460.24	0.8052	+
chr20	58891826	58891832	GNAS-ENSG00000087460.24	0.8052	+
chr20	62813041	62813045	OGFR-ENSG00000060491.16	0.8052	+
chr20	63202749	63202750	YTHDF1-ENSG00000149658.17	0.8052	-
chr21	15755412	15755413	USP25-ENSG00000155313.15	0.8052	+
chr21	26053313	26053314	APP-ENSG00000142192.20	0.8052	-
chr21	26170761	26170764	APP-ENSG00000142192.20	0.8052	-
chr21	31671867	31671868	SCAF4-ENSG00000156304.14	0.8052	-
chr21	33403433	33403434	IFNGR2-ENSG00000159128.14	0.8052	+
chr21	34099069	34099070	AP000317.2-ENSG00000272657.1	0.8052	+
chr21	36041535	36041536	SETD4-ENSG00000185917.13	0.8052	-
chr21	37225214	37225217	DSCR3-ENSG00000157538.13	0.8052	-
chr21	43689189	43689190	RRP1B-ENSG00000160208.12	0.8052	+
chr21	43982887	43982890	AGPAT3-ENSG00000160216.18	0.8052	+
chr22	17592420	17592421	ATP6V1E1-ENSG00000131100.12	0.8052	-
chr22	19763836	19763839	TBX1-ENSG00000184058.13	0.8052	+
chr22	20395445	20395447	ZNF74-ENSG00000185252.18	0.8052	+
chr22	20950426	20950429	CRKL-ENSG00000099942.12	0.8052	+
chr22	21451304	21451307	HIC2-ENSG00000169635.9	0.8052	+
chr22	24063099	24063103	CABIN1-ENSG00000099991.17	0.8052	+
chr22	24541253	24541257	GUCD1-ENSG00000138867.16	0.8052	-
chr22	26673459	26673461	MIAT,MIATNB-ENSG00000225783.6,ENSG00000244625.5	0.8052	+
chr22	28740346	28740348	CHEK2-ENSG00000183765.20	0.8052	-
chr22	29291287	29291290	EWSR1-ENSG00000182944.17	0.8052	+
chr22	29603676	29603678	NF2-ENSG00000186575.17	0.8052	+
chr22	29789022	29789026	ASCC2-ENSG00000100325.14	0.8052	-
chr22	30423212	30423213	AC004832.3,SEC14L2-ENSG00000249590.7,ENSG00000100003.17	0.8052	+
chr22	31468270	31468271	EIF4ENIF1-ENSG00000184708.17	0.8052	-
chr22	31706747	31706751	PRR14L-ENSG00000183530.13	0.8052	-
chr22	33704895	33704899	LARGE1-ENSG00000133424.20	0.8052	-
chr22	37666267	37666270	SH3BP1-ENSG00000100092.20	0.8052	+
chr22	38220509	38220513	TMEM184B-ENSG00000198792.12	0.8052	-
chr22	38293253	38293256	Z98749.3-ENSG00000283900.1	0.8052	-
chr22	38293610	38293612	Z98749.3-ENSG00000283900.1	0.8052	-
chr22	38293858	38293862	Z98749.3-ENSG00000283900.1	0.8052	-
chr22	38294183	38294187	Z98749.3-ENSG00000283900.1	0.8052	-
chr22	38296625	38296629	Z98749.3-ENSG00000283900.1	0.8052	-
chr22	38317397	38317399	Z98749.3-ENSG00000283900.1	0.8052	-
chr22	38487917	38487921	DDX17-ENSG00000100201.20	0.8052	-
chr22	38673329	38673330	CBY1-ENSG00000100211.10	0.8052	+
chr22	40932634	40932638	XPNPEP3-ENSG00000196236.12	0.8052	+
chr22	40932691	40932695	XPNPEP3-ENSG00000196236.12	0.8052	+
chr22	41907068	41907072	SREBF2-ENSG00000198911.11	0.8052	+
chr22	42517234	42517236	RRP7A-ENSG00000189306.10	0.8052	-
chr22	43507716	43507717	MPPED1-ENSG00000186732.13	0.8052	+
chr3	5122437	5122440	ARL8B-ENSG00000134108.12	0.8052	+
chr3	9384233	9384236	THUMPD3-ENSG00000134077.15	0.8052	+
chr3	10304083	10304086	SEC13-ENSG00000157020.17	0.8052	-
chr3	15405655	15405656	METTL6-ENSG00000206562.11	0.8052	-
chr3	15441278	15441282	EAF1-ENSG00000144597.13	0.8052	+
chr3	24876084	24876085	AC092422.1-ENSG00000237838.1	0.8052	+
chr3	32166764	32166765	GPD1L-ENSG00000152642.10	0.8052	+
chr3	33798865	33798866	PDCD6IP-ENSG00000170248.13	0.8052	+
chr3	40534590	40534592	ZNF621-ENSG00000172888.11	0.8052	+
chr3	42562926	42562927	SEC22C-ENSG00000093183.13	0.8052	-
chr3	42659440	42659444	ZBTB47-ENSG00000114853.13	0.8052	+
chr3	47723200	47723201	SMARCC1-ENSG00000173473.10	0.8052	-
chr3	48468179	48468183	SHISA5-ENSG00000164054.15	0.8052	-
chr3	48693976	48693979	IP6K2-ENSG00000068745.14	0.8052	-
chr3	48925628	48925632	ARIH2-ENSG00000177479.19	0.8052	+
chr3	49165734	49165738	CCDC71-ENSG00000177352.9	0.8052	-
chr3	49691899	49691901	RNF123-ENSG00000164068.15	0.8052	+
chr3	49782487	49782489	IP6K1-ENSG00000176095.11	0.8052	-
chr3	50328211	50328214	TUSC2-ENSG00000114383.9	0.8052	-
chr3	56671682	56671686	FAM208A-ENSG00000163946.13	0.8052	-
chr3	58320825	58320829	RPP14-ENSG00000163684.11	0.8052	+
chr3	61251365	61251368	FHIT-ENSG00000189283.9	0.8052	-
chr3	85474054	85474055	CADM2-ENSG00000175161.13	0.8052	+
chr3	94126710	94126711	NSUN3-ENSG00000178694.9	0.8052	+
chr3	98518983	98518985	CLDND1-ENSG00000080822.16	0.8052	-
chr3	114103306	114103310	AC092896.1-ENSG00000240912.1	0.8052	-
chr3	120096471	120096473	AC092910.3-ENSG00000242622.1	0.8052	+
chr3	121509189	121509190	POLQ-ENSG00000051341.13	0.8052	-
chr3	121667602	121667606	GOLGB1-ENSG00000173230.15	0.8052	-
chr3	121829238	121829240	IQCB1-ENSG00000173226.16	0.8052	-
chr3	124441940	124441942	KALRN-ENSG00000160145.15	0.8052	+
chr3	132231823	132231824	CPNE4-ENSG00000196353.11	0.8052	-
chr3	133617201	133617203	TOPBP1-ENSG00000163781.12	0.8052	-
chr3	134374501	134374504	AMOTL2-ENSG00000114019.14	0.8052	-
chr3	142725192	142725196	TRPC1-ENSG00000144935.14	0.8052	+
chr3	150546195	150546199	SERP1-ENSG00000120742.10	0.8052	-
chr3	150546293	150546295	SERP1-ENSG00000120742.10	0.8052	-
chr3	155870775	155870778	GMPS-ENSG00000163655.15	0.8052	+
chr3	168095471	168095475	GOLIM4-ENSG00000173905.8	0.8052	-
chr3	184824642	184824643	VPS8-ENSG00000156931.15	0.8052	+
chr3	194486834	194486835	ATP13A3-ENSG00000133657.14	0.8052	-
chr4	1696231	1696233	SLBP-ENSG00000163950.12	0.8052	-
chr4	1696269	1696273	SLBP-ENSG00000163950.12	0.8052	-
chr4	1700045	1700048	SLBP-ENSG00000163950.12	0.8052	-
chr4	1711933	1711936	SLBP-ENSG00000163950.12	0.8052	-
chr4	3100477	3100478	HTT-ENSG00000197386.10	0.8052	+
chr4	16226929	16226930	TAPT1-AS1-ENSG00000263327.6	0.8052	+
chr4	24581493	24581494	DHX15-ENSG00000109606.12	0.8052	-
chr4	54740644	54740648	KIT-ENSG00000157404.15	0.8052	+
chr4	56964517	56964521	NOA1-ENSG00000084092.6	0.8052	-
chr4	66100275	66100276	AC116049.2-ENSG00000249413.2	0.8052	+
chr4	70839771	70839772	GRSF1-ENSG00000132463.13	0.8052	-
chr4	73161286	73161289	ANKRD17-ENSG00000132466.18	0.8052	-
chr4	76147176	76147177	NUP54-ENSG00000138750.14	0.8052	-
chr4	82373653	82373655	HNRNPD-ENSG00000138668.18	0.8052	-
chr4	85954642	85954643	ARHGAP24-ENSG00000138639.17	0.8052	+
chr4	94239888	94239889	SMARCAD1-ENSG00000163104.17	0.8052	+
chr4	102827505	102827507	UBE2D3-ENSG00000109332.19	0.8052	-
chr4	103573995	103573997	AC105460.2,DDX3P3-ENSG00000251577.5,ENSG00000251571.1	0.8052	+
chr4	107989954	107989957	HADH-ENSG00000138796.16	0.8052	+
chr4	109992385	109992388	EGF-ENSG00000138798.11	0.8052	+
chr4	112274928	112274929	TIFA-ENSG00000145365.10	0.8052	-
chr4	133152709	133152710	PCDH10-ENSG00000138650.8	0.8052	+
chr4	145105682	145105683	ABCE1-ENSG00000164163.10	0.8052	+
chr4	165379120	165379122	CPE-ENSG00000109472.13	0.8052	+
chr4	173371063	173371064	SAP30-ENSG00000164105.3	0.8052	+
chr5	1815977	1815980	NDUFS6-ENSG00000145494.11	0.8052	+
chr5	10401138	10401140	MARCH6-ENSG00000145495.15	0.8052	+
chr5	32227468	32227470	MTMR12-ENSG00000150712.10	0.8052	-
chr5	34930309	34930311	DNAJC21-ENSG00000168724.14	0.8052	+
chr5	51383255	51383258	AC010478.1-ENSG00000259663.2	0.8052	-
chr5	65585484	65585485	PPWD1-ENSG00000113593.11	0.8052	+
chr5	65926593	65926597	ERBIN-ENSG00000112851.14	0.8052	+
chr5	74767317	74767320	NSA2-ENSG00000164346.9	0.8052	+
chr5	77074743	77074745	ZBED3-ENSG00000132846.5	0.8052	-
chr5	80631731	80631733	DHFR-ENSG00000228716.6	0.8052	-
chr5	95524543	95524545	TTC37-ENSG00000198677.10	0.8052	-
chr5	95647610	95647614	RFESD-ENSG00000175449.13	0.8052	+
chr5	102865913	102865914	PAM-ENSG00000145730.20	0.8052	+
chr5	108278797	108278798	FBXL17-ENSG00000145743.15	0.8052	-
chr5	132695828	132695829	KIF3A-ENSG00000131437.15	0.8052	-
chr5	134604294	134604298	SAR1B-ENSG00000152700.13	0.8052	-
chr5	138157050	138157052	BRD8-ENSG00000112983.17	0.8052	-
chr5	139306389	139306393	MATR3-ENSG00000280987.4	0.8052	+
chr5	139561513	139561514	UBE2D2-ENSG00000131508.15	0.8052	+
chr5	139627624	139627627	UBE2D2-ENSG00000131508.15	0.8052	+
chr5	140658961	140658963	IK-ENSG00000113141.17	0.8052	+
chr5	154816395	154816398	LARP1-ENSG00000155506.16	0.8052	+
chr5	170794362	170794365	GABRP-ENSG00000094755.16	0.8052	+
chr5	172952280	172952281	ERGIC1-ENSG00000113719.15	0.8052	+
chr5	172993925	172993929	ATP6V0E1-ENSG00000113732.8	0.8052	+
chr5	176416246	176416250	CLTB-ENSG00000175416.12	0.8052	-
chr5	177044454	177044456	ZNF346-ENSG00000113761.11	0.8052	+
chr5	177337790	177337793	LMAN2-ENSG00000169223.14	0.8052	-
chr5	180810828	180810831	AC022413.1-ENSG00000280161.1	0.8052	+
chr6	2971144	2971147	SERPINB6-ENSG00000124570.17	0.8052	-
chr6	7585720	7585723	DSP-ENSG00000096696.13	0.8052	+
chr6	25727275	25727276	HIST1H2BA-ENSG00000146047.6	0.8052	+
chr6	26173037	26173039	HIST1H2BE-ENSG00000274290.2	0.8052	+
chr6	26184215	26184218	HIST1H2BE-ENSG00000274290.2	0.8052	+
chr6	26196996	26196998	HIST1H3D-ENSG00000197409.7	0.8052	-
chr6	28443181	28443184	ZSCAN23-ENSG00000187987.9	0.8052	-
chr6	32979631	32979634	BRD2-ENSG00000204256.12	0.8052	+
chr6	35087007	35087008	ANKS1A-ENSG00000064999.13	0.8052	+
chr6	41921626	41921629	BYSL-ENSG00000112578.9	0.8052	+
chr6	42080384	42080386	TAF8-ENSG00000137413.15	0.8052	+
chr6	42929612	42929616	CNPY3-ENSG00000137161.16	0.8052	+
chr6	43225844	43225848	DNPH1-ENSG00000112667.12	0.8052	-
chr6	43432472	43432475	ABCC10-ENSG00000124574.14	0.8052	+
chr6	43527332	43527336	XPO5-ENSG00000124571.17	0.8052	-
chr6	53267576	53267578	ELOVL5-ENSG00000012660.13	0.8052	-
chr6	56535231	56535234	DST-ENSG00000151914.19	0.8052	-
chr6	85643012	85643014	SYNCRIP-ENSG00000135316.17	0.8052	-
chr6	89081020	89081023	PNRC1-ENSG00000146278.10	0.8052	+
chr6	89764835	89764836	MDN1-ENSG00000112159.11	0.8052	-
chr6	96808337	96808341	GPR63-ENSG00000112218.8	0.8052	-
chr6	110967826	110967830	GTF3C6-ENSG00000155115.6	0.8052	+
chr6	111088023	111088024	SLC16A10-ENSG00000112394.16	0.8052	+
chr6	118894505	118894509	ASF1A-ENSG00000111875.7	0.8052	+
chr6	149513056	149513058	PPIL4-ENSG00000131013.3	0.8052	-
chr6	158502426	158502429	TULP4-ENSG00000130338.12	0.8052	+
chr6	159727120	159727122	WTAP-ENSG00000146457.14	0.8052	+
chr6	159969229	159969233	IGF2R-ENSG00000197081.12	0.8052	+
chr6	170584453	170584456	PDCD2-ENSG00000071994.10	0.8052	-
chr7	4990191	4990192	RBAK-RBAKDN,RNF216P1-ENSG00000272968.5,ENSG00000196204.11	0.8052	+
chr7	6024550	6024554	EIF2AK1-ENSG00000086232.12	0.8052	-
chr7	27169613	27169616	AC004080.3-ENSG00000257184.3	0.8052	-
chr7	34235554	34235555	AC009262.1-ENSG00000236212.1	0.8052	+
chr7	42221856	42221860	GLI3-ENSG00000106571.12	0.8052	-
chr7	42926680	42926681	AC010132.3,PSMA2-ENSG00000256646.7,ENSG00000106588.10	0.8052	-
chr7	44797569	44797571	PPIA-ENSG00000196262.13	0.8052	+
[truncated: 1,225 more rows]
